# Supplementary material for: Blood miRNomes and transcriptomes reveal novel longevity mechanisms in the long-lived bat, Myotis myotis
Source: BMC Genomics. 2016 Nov 10;17:906. doi: 10.1186/s12864-016-3227-8 (PMC5103334; doi:10.1186/s12864-016-3227-8)
Supplement: Additional file 1: — Contains supplementary Table S1-S11. Table S1. The miRNA precursor sequences and their corresponding mature miRNA sequences predicted from M. myotis blood. Table S2. The unique mature miRNA sequences. Table S3. The novel seed regions identified from the mature miRNA sequences. Table S4. The genomes of selected species used for the identification of bat-specific miRNA, and their mapping results. Table S5. The list of predicted bat-specific miRNA Table S6. The unique enriched GO terms of the targets of the species-specific miRNA (bat, human, pig and cow). Table S7. The summary of the miRNA-Seq data used in this study. Table S8. The summary of the mRNA-Seq data used in this study. Table S9. The list of the predicted species-specific miRNA sequences (human, pig and cow). Table S10. The orthologous miRNA expression data (raw counts) across bat, human, pig and cow. Table S11. The single-copy orthologous gene expression data (raw counts) across bat, human, pig and cow. (XLSX 370 kb) [file 12864_2016_3227_MOESM1_ESM.xlsx]

## Sheet: Table S1
miRNA ID	mature miRNA sequence	precursor miRNA sequence
mmy-can-1	tccacacaaccacatttgactg	gtccgacggttgtgggttattgttaagctgattaacattgtctccctccacacaaccacatttgactg
mmy-can-2	ttagaccattgtcaattgagatg	ttagaccattgtcaattgagatggagtaaccatttcatctcttctgcatgcatggtct
mmy-can-3	tctcgtgcaccggacctctagt	ctgagggctcccggactgcgagagggcacaggctgggctgagggacgcccctcctcccagtgcacaaatctcgtgcaccggacctctagt
mmy-can-4	tgctgacatatttactagaagg	tgctgacatatttactagaagggtgaaattaatagccttctagtaagagtggcagttgaag
mmy-can-5	cgaggaccatcggttggcgact	tcgccaacctttcggacctcacggatcaccagtagtccgaggaccatcggttggcgact
mmy-can-6	cactggggtgcctggccagcct	cactggggtgcctggccagcctgggtgaggggctgatgactgtttgcaggctggccaagccccccagaaggg
mmy-can-7	cgtggaccatcggttggcgacc	tcgccaacctttcgggcctcacgaacctccagtggtccgtggaccatcggttggcgacc
mmy-can-8	aggcccccggcggcgtcgggtcc	aggcccccggcggcgtcgggtccgggcgaaggtcccctgcggagcctgtgggccggacacctggggggcc
mmy-can-9	caggaatcgaacctgcaaccct	caggaatcgaacctgcaaccctttggtgagtgggcaggtttgcaggttcgattctggtc
mmy-can-10	tgctggggtgcctggccagcct	tgctggggtgcctggccagcctgggtgagtggctgatggctgtttgcaggctggccaagccccccagaaggc
mmy-can-11	tttactctcggttcctgtcagg	acgacaggaagtgagggcataaaggtctatgaccagggctgatacttttactctcggttcctgtcagg
mmy-can-12	tgctggggtgcctggccagcct	tgctggggtgcctggccagcctgggtgaaggactgatggctgtttgcaggctggccatgccccccagaggga
mmy-can-13	tccccaatcgcccctcaggag	tccccaatcgcccctcaggagcagggggaggtggagaagccctcaggggtgattggggcc
mmy-can-14	tccccaatcgcccctcaggag	tccccaatcgcccctcaggagcatggggaggtggagaagccctcaggggcgatcagggct
mmy-can-15	ccctggggtgcctggccagcct	ccctggggtgcctggccagcctgggtgaggggctgatggctgtttgtaggctggtcaagcaccccagcagg
mmy-can-16	tgccccctggtagtcggtgtgc	agcactgaccaccagcaggcagatgctcaacgcaggagctgccccctggtagtcggtgtgc
mmy-can-17	ttctcaggttggtcagtcctgga	tgggctgacgaacctgagattgacctggagacaccattctcaggttggtcagtcctgga
mmy-can-18	gatcaggcctaaaccagcagt	gctggtttaggcctgatcccggagatcaggcctaaaccagcagt
mmy-can-19	tattcacttatctcccagcctaca	caggctaggataaatgaatgggtagaaaaatctgactctattcacttatctcccagcctaca
mmy-can-20	aggtgacgcacccaggaatcggg	aggtgacgcacccaggaatcgggcttcctcctctctggttctgggtgcgtcacccgaga
mmy-can-21	tgaatggcactttctgagtagt	tactcagggaggcatcattcacatagattgatatatgaatggcactttctgagtagt
mmy-can-22	caggctaggggagatgaccggat	caggctaggggagatgaccggatagaaaacgttgttctattcacttacctcccagcct
mmy-can-23	tccctgatcgcccctcaggag	tccctgatcgcccctcaggagcaggtggaggtggagaagccctcaggggcaatcagggcc
mmy-can-24	cggcagtcagacatccctctcg	ggatggatgtccgactgccagttttggcccgatgtccggcagtcagacatccctctcg
mmy-can-25	tccctgatcgcccctcaggag	tccctgatcgcccctcaggagcaggggatggtggaaaagtcctcaggggtgatcgggact
mmy-can-26	aattacagatcgtctaagagga	aattacagatcgtctaagaggaaaacatatatattctctcaggcgacctgtaggt
mmy-can-27	aagggctgttttggtaccggaaa	ccccggtccgacggagcacttcagttaatgggaatagaagggctgttttggtaccggaaa
mmy-can-28	tggtgacgcaccccagaattg	tggtgacgcaccccagaattgggctcccttctctctggttttggggtgcatcaccc
mmy-can-29	tcacggccggcggactgcatgc	tcacggccggcggactgcatgcctcatttaaacaaaaggcatgtggcccgctggccgtga
mmy-can-30	ttagcttctatttcctggact	ttccaggagttagtagctgtgctaactaactgcttagcttctatttcctggact
mmy-can-31	atagctcagaatgtcacttctg	atagctcagaatgtcacttctgttttaaataacagaattgataactgagcaagga
mmy-can-32	atagctcagaatgtcacttctg	atagctcagaatgtcacttctgttttaaataacagaattgataactgagcaagga
mmy-can-33	tgccccctggtagtcggtgtgt	gcactgaccaccaggggacagctcctgcattgagcattgccccctggtagtcggtgtgt
mmy-can-34	ttttgtgatgtgttcctaata	ttttgtgatgtgttcctaatatgcagtataaatatattgggagcattttgcatgca
mmy-can-35	gatcgggcctaaacaggtagt	ctgcccgtttaggcctgatcacactgggatcgggcctaaacaggtagt
mmy-can-36	cgggacccctcgggggatatc	cgggacccctcgggggatatctcctaagctggcagtcggatatcccctgaggggtccagagg
mmy-can-37	ttccggagtgcatcacctgaga	ttgggtgacgcaccctggaatcaggctccctcctctctggttccggagtgcatcacctgaga
mmy-can-38	ttccggagtgcatcacctgaga	tgggtgatgcaccccggaatcaggttccctcctctctggttccggagtgcatcacctgaga
mmy-can-39	tgcccaggtcggaaggagctg	gcctctttcctcctgtgcagagagacttctctggctctgcccaggtcggaaggagctg
mmy-can-40	aagcagagaagggagcgaagcc	aagcagagaagggagcgaagcccaccgaggcaggcttcactcccttctctgctgcct
mmy-can-41	aagcagagaagggagcgaagcc	aagcagagaagggagcgaagcccatccaaggcgggcttcactcccttctctgctgcct
mmy-can-42	tgcactgaccaccagggggc	tgcactgaccaccagggggcagctccagtgttgagcatctgcccttggtagtcagtgcac
mmy-can-43	acagacagcaggtgtgtgggct	acagacagcaggtgtgtgggctgcaagtatatttggtccacacccggctggctgcg
mmy-can-44	acttgcacctgctgatggcatg	acttgcacctgctgatggcatggagtgattggggccagcgccagcagtgggtttgagtg
mmy-can-45	tagggctctcgctcgctctct	agcagcgaccgaggtgctctagacgctcggactctagggctctcgctcgctctct
mmy-can-46	tctttggccccttgagtgtgg	tctttggccccttgagtgtgggtcttccacaacataccgccacactcaaggggccaaagtgct
mmy-can-47	ttgatcagtcgttgcctctctct	gagaggcagggtctgatccgctgcctccgtggcagctgttgatcagtcgttgcctctctct
mmy-can-48	tacccactgctggcacccggc	tacccactgctggcacccggcaccagtcccgatcgcttggtgccatcagtgggtgc
mmy-can-49	ttgatcagccggtgcctctctct	gagaggcagggtctgatccgcagcctccatggcagctattgatcagccggtgcctctctct
mmy-can-50	aaaggttggcaaccgctggt	aaaggttggcaaccgctggtttaaggaaacctttggagcagcggtcgtcaaccggtggtc
mmy-can-51	ctgcacgtacatggatccatg	gtgggttcacttatgtgcagatttaatttttcaaaaatctgcacgtacatggatccatg
mmy-can-52	agccgtgatcgcccctcaggaa	agccgtgatcgcccctcaggaacagggaggagtggagaagccctgaggggcgatcggggcc
mmy-can-53	atttaagtaatctgaaggcatt	tgccttcagattacttaaaatgattactataaaccaatacttaatgatcatttaagtaatctgaaggcatt
mmy-can-54	tgattatcacctgtgccagtaga	tactgcacatagtgtcaatcatatgtgattagatgtgattatcacctgtgccagtaga
mmy-can-55	caacactgtgctggaagatgg	catctttaccagacagtgttaggagcttcgcgattagaccatccaacactgtgctggaagatgg
mmy-can-56	cacacccactactggtgcccggc	cacacccactactggtgcccggccccagccccggccccggttgctcggtgctgttagtgggtg
mmy-can-57	tgcacccactgatggtactg	tgcacccactgatggtactgagcgattggggccagcaccagcagcaggtgcgag
mmy-can-58	catggaggtctctgtctggct	catggaggtctctgtctggcttagcacagctggctaagtttgatcgttcccctccataca
mmy-can-59	ttgatcaaccgttgcctctctct	agagaggcagggtctgatctgcagcctccgtagcagctgttgatcaaccgttgcctctctct
mmy-can-60	atgagatgcgctctgtccaggt	cgtggacacggcgcactcagccttgagctgcggttggatgagatgcgctctgtccaggt
mmy-can-61	tgccatcagtggttgtgagcg	ttgcacccactgctggcacccagtgccggtcccgattgcttggtgccatcagtggttgtgagcg
mmy-can-62	tctgctgcagccagagcgga	tctgctgcagccagagcggaggagccaagcctcgctgcggctggagcggaga
mmy-can-63	acctctgacccaaatgaacc	acctctgacccaaatgaaccagcccttccccctctggttcatgtgcgtccgagggc
mmy-can-64	atgtatcagaccctgcctct	gaggcaagttctgatcaatggctgccacagaggctatgtatcagaccctgcctct
mmy-can-65	cactgaccaccagggggcagc	cactgaccaccagggggcagcttctgtgttgagtgtctgcctcttggtggtcag
mmy-can-66	gttctgggtgcgtcatctgaga	tgggtgatgcaccccagaattggttctctggttctgggtgcgtcatctgaga
mmy-can-67	ttgcagttggacatcccctgag	ttgcagttggacatcccctgaggggtttcagattggagagggtgca
mmy-can-68	ccgaaactggtagtctgacatc	tgttggactgccggtttcagcccgatccctgcagggccgaaactggtagtctgacatc
mmy-can-69	ttccggggtgtatcacctgaga	tgggtgatgcaccccggaattgggctccctcctttctggttccggggtgtatcacctgaga
mmy-can-70	tgagctaagttgatggacatag	atgtccatcagctcagcgcattctggttttcaacatgagctaagttgatggacatag
mmy-can-71	ggttccagagtgcatcacctga	tgggtgacacaccctggaatcaggctccctcctctctggttccagagtgcatcacctga
mmy-can-72	ttgcaagatactcctctgtct	ttaggtggagattcttgcagggggagttcagcttcataaactcttgcaagatactcctctgtct
mmy-can-73	ataggtcagggcatgtgcagga	tgcacatgccctgaccaggaatcgaaccatgacctcataggtcagggcatgtgcagga
mmy-can-74	ttcacaagaaggtgccattcatg	ttcacaagaaggtgccattcatgtgggctaaaatatgaatggcacaattttgtgaagggt
mmy-can-75	ctgccctgtgttctctccagt	ctggagaggacagcagcagagccgggacatggctgccctgtgttctctccagt
mmy-can-76	tgccatcagtggttgtgagcg	acttgcacccactgctggtgctggccccaattgctctgtgccatcagtggttgtgagcg
mmy-can-77	taaaccaggggtcgtgagttc	taaaccaggggtcgtgagttcgaatctcactggagcctgtgggccttggtttt
mmy-can-78	ttgtccaactgctgtcttagg	ttgtccaactgctgtcttaggccctcaggggagtgggtctaagcaggcagtcggatatcc
mmy-can-79	ttctctgccctcttcctccagg	tggaggaagtgggccgaggagggagatgcagagcggggcgagaggtgctcttctctgccctcttcctccagg
mmy-can-80	tgaggggtgattagggccagc	tgccctaatcacccctcaggagcagggggaggtggagaagccctgaggggtgattagggccagc
mmy-can-81	ccaaattcacgcaagatttg	ccaaattcacgcaagatttgaaattgaattgaattgcaaatcttgcttgaattttgggaca
mmy-can-82	ccaaattcacgcaagatttg	ccaaattcacgcaagatttgaaattgaattgaattgcaaatcttgcttgaattttgggaca
mmy-can-83	ccaaattcacgcaagatttg	ccaaattcacgcaagatttgaaattgaattgaattgcaaatcttgcttgaattttgggaca
mmy-can-84	tgcccttaaaggcacgagaggac	tcctctcagtttaggagggctgtcctgagtataggactgcccttaaaggcacgagaggac
mmy-can-85	ttccgggctgtgtcacctgaga	tcaggtgatgcatcccagaatcggactcccacctctctggttccgggctgtgtcacctgaga
mmy-can-86	tcagatcctgtcctcctttcaagg	taggaagggctggaaggttcataacatgtaggtccttatgtcagatcctgtcctcctttcaagg
mmy-can-87	aggtgacgcaccctggaatca	aggtgacgcaccctggaatcaggctccctcctctctagttccagggtgcatcaccgga
mmy-can-88	gggggccggggagggggc	tgctcgctgtgaaccacaataaaggtgggggccggggagggggc
mmy-can-89	gtgggactcggtgagactggcc	gtgggactcggtgagactggccggacacgccctggagccacccacctgcagtcccttcctg
mmy-can-90	gttccgggtgcatcacccgaga	tgggttatgcaccccagaatcaggctccctcctctctggttccgggtgcatcacccgaga
mmy-can-91	cacccaggtgtttgttggaatc	cacccaggtgtttgttggaatctttatgcttaaaggactctgcagacacctgtgtct
mmy-can-92	cacccaggtgtttgttggaatc	cacccaggtgtttgttggaatctttatgcttaaaggactctgcagacacctgtgtct
mmy-can-93	aagatgagcagctctgaacc	aagatgagcagctctgaaccaggggaggctggttcagagttgctcatctaatgc
mmy-can-94	aggtgacacaccccggaatcg	aggtgacacaccccggaatcgggctccctcctctctggttccagagtgcatcacccgaga
mmy-can-95	tggtgacgcacccagaaccaga	tggtgacgcacccagaaccagagaggaaggagcctgattccggatgtgtcaccgaga
mmy-can-96	tgacctgtacctgaactcttgc	caggcgtgggtgggagggagggctgggtcatctgagccatgctgacctgtacctgaactcttgc
mmy-can-97	tgttgtactttttttttgtt	tgttgtactttttttttgttcgttgcattttaaggaacaaaaaaaaagcccaaccct
mmy-can-98	cggggaccatcggttggcgact	ttgccaacatttcggacctcacggaccaccagaggtcggggaccatcggttggcgact
mmy-can-99	ctggccttggcccgtgtgg	aacatgggccagggcacaagttacataatttttaaaacctggccttggcccgtgtgg
mmy-can-100	ctggtcaagcaccccagc	ctggtcaagcaccccagcagggaacctcaccccatgagggtgtggccatcctgggtgagtggctgatggctgt
mmy-can-101	tcagactcagccttggccaga	tggccaaggctgagtctgctccatcaccatcctcatcagactcagccttggccaga
mmy-can-102	ttataaaacatcaagtgagatg	ttataaaacatcaagtgagatgcaggaaagacactgtgagtgcgtctcacttgacattttataaact
mmy-can-103	ctgcccacccacccacctgcagg	tgtaggtggggactcctgggccggccttgactgagccagatctggctgcccacccacccacctgcagg
mmy-can-104	cgccagcagctggtgtgagcagt	gctcgcatctgctgatggtgccaagtgatcaggactggcaccgggcgccagcagctggtgtgagcagt
mmy-can-105	ctggccatgctccccagcgggg	cgctggggtgcctggccacctgggtgaggggctgatggctgtttgctgactggccatgctccccagcgggg
mmy-can-106	cggccccatttgcccctcagga	cggccccatttgcccctcaggagcagggagaggtggagaagccctgaggggcgatcggggcc
mmy-can-107	ctgaggggcgatcggggccgg	ccagccccgattgcctctcaggagcaggagcagggggtggtgaagaagcactgaggggcgatcggggccgg
mmy-can-108	cggccccatttgcccctcagga	cggccccatttgcccctcaggagcagggagaggtggagaagccctgaggggcgatcggggcc
mmy-can-109	aggtgacacaccccggaattg	aggtgacacaccccggaattgggctccctcctctctggttccggagtgcatcacccaaga
mmy-can-110	actgcagactcgtcctgtgagg	actgcagactcgtcctgtgagggaggctgcagtgctccccacaggaagagagagctgca
mmy-can-111	tccttctgtggggcgatcgat	tccttctgtggggcgatcgatctgggggccccgcgattgatcaccccacagagggaggc
mmy-can-112	ccaaaccagttgtgcctgtagc	acaggcacaggtggttggagcgttttaactgaattgccaaaccagttgtgcctgtagc
mmy-can-113	ctggtcaagcaccccagc	tgggggtcttggccagcctgaaaacagccatcagcccctcacccagactggtcaagcaccccagc
mmy-can-114	cctggcgccatcagtgggt	tcactgctggcaatggctccactggcacctgcagccggtacctggcgccatcagtgggt
mmy-can-115	gggatgtccgactgctggct	gggatgtccgactgctggcttaggcccgttccccgtgggccggcagtcggacatccccc
mmy-can-116	tcagcggcctcctccgggaccg	agcccggagcaggccgtttggggctctgcgctgcagcctcagcggcctcctccgggaccg
mmy-can-117	catggcgccatcagtgggtgc	acccactgctggcgcctggcgccggtcccaatcgcatggcgccatcagtgggtgc
mmy-can-118	agggtgatgcatctggaaccaga	agggtgatgcatctggaaccagagaggagggagtccgattccggggtgcatcacc
mmy-can-119	cgctggggcgcctggccagcct	cgctggggcgcctggccagcctgggtaaggggctgatggttgtttgcaggctgtccaggccccccagcggg
mmy-can-120	tgctggggtgcctggccag	tgctggggtgcctggccagtctgggtgaggggctgatggctttttgcaggctggccaaacccccagcgggg
mmy-can-121	tgttcgcctgccagcttagg	tgttcgcctgccagcttaggccccctccccctgggcaggtggacatc
mmy-can-122	tcctggctctgtgccccgcccacc	tgggggggcaggcgggcctgcaggctgtgctgctgcctcctggctctgtgccccgcccacc
mmy-can-123	cagggtacgaacgatctggagct	actccagcatctcatacacctggatgatgttcttgtggtccagggtacgaacgatctggagct
mmy-can-124	cccagaatgtcctgctgtgc	cccagaatgtcctgctgtgcctgactcctcctctgggcacagttagagcatctggagtga
mmy-can-125	agccctgatcgccccttagg	agccctgatcgccccttagggcttctccacctccccctgctcctgaggggccatcaggggtgg
mmy-can-126	tgatcagccgttgcctctct	agagagaagcagggtctgatccgtagcctccgtggcagctgctgatcagccgttgcctctct
mmy-can-127	tgttgagggtgagcaaaagtca	tgttgagggtgagcaaaagtcaattttgggtttttttttcttcacgattttctgacttttgtctcccctcacagg
mmy-can-128	tgaggggtgattagggccagc	tggccctaaccccgagggcttcccaaccctccctgcttctgaggggtgattagggccagc
mmy-can-129	tcccctattggtcagtgcact	tgcactgaccactagggggcatacattcaatgcaggagctgtcccctattggtcagtgcact
mmy-can-130	aatgtcaggccattgggct	cccaatggcctggcactggtactgagccacgtaccaatgtcaggccattgggct
mmy-can-131	tctgactgagagcttaggcct	tctgactgagagcttaggcctgatcccccggtgaaaaggcctaagctgtcggtcggacatc
mmy-can-132	ggccagcagtcggacatcccca	gggatgttcaactgctggcttaggcctgctccccacggctaaggccagcagtcggacatcccca
mmy-can-133	tgaggggtgattagggccagc	cggtcccaatcacccctcaggagcaggtggaggtggagaagccctgaggggtgattagggccagc
mmy-can-134	tgtcctgatcgccccttaggag	tgtcctgatcgccccttaggagcagagggaggtggagaagccctcaggggcgatccgggacagc
mmy-can-135	cctgggcccgcccccgcg	cctgggcccgcccccgcggagcagcttattggtccgctcgcggggcggggccaacag
mmy-can-136	ccggggcactgcgggaaccgcg	ccggggcactgcgggaaccgcgtggtccagcggggcctgcagcgccccctgc
mmy-can-137	atgctgaatgaccttgagagc	tctcaaagtcattcagcatttctctccataaaaatgctgaatgaccttgagagc
mmy-can-138	ttgcacctactgctggcactg	ccatcagcgggtgcaagtggtggctgcctgctcctgaggggcgatcggggtagcagccgctggttgcacctactgctggcactg
mmy-can-139	ccggcggcggcggcgact	ccggcggcggcggcgactggagggatcaagttgtgcggccggtgatg
mmy-can-140	agcaaggatgtcaaactcg	agcaaggatgtcaaactcgcggctggcgggccgcatgccctggtggccggctgcgagtttgacatgcttgctag
mmy-can-141	tgcactgaccaccagggggc	tgcactgaccaccagggggcagctcctgcattgagcatctgccccctggtggtcaatgcaca
mmy-can-142	cctctggccacagcgaggct	cctcgaggctaggcttttcccctctggccacagcgaggct
mmy-can-143	gcgggcgggcggggccgggg	gcgggcgggcggggccgggggctcctccctgcccaccgccgtcgcctccc
mmy-can-144	tggcagttggacatcgcctgagg	gcagagggatgtctgacttctagcttaggctcaatcccccggggagcaggcctaagctggcagttggacatcgcctgagg
mmy-can-145	agccctgatcgcccctcaggag	agccctgatcgcccctcaggagcagggggaggtggagaagccctgaggggcgatcaggactggca
mmy-can-146	acttgcatcagctgatggtg	acttgcatcagctgatggtgcagagcaattggggccagcaccagtagcgggtgcgag
mmy-can-147	ggggccggggagggggcc	ggggccggggagggggccatcttaggaggcccctgcccctcagggcccag
mmy-can-148	agggggaggcggggaggggg	ccctgcctgggctccggcaacaaaggcgcagtcaggctgcacaatgagggggaggcggggaggggg
mmy-can-149	cctctggccacagcgaggct	cctcgaggctaggcttctcccctctggccacagcgaggct
mmy-can-150	gcagggctcgctcggcacccg	gcagggctcgctcggcacccgccggaggcggcggggcccgggcgtcccggagccgcag
mmy-can-151	tgctgtgtgagcaggtgtcgga	tgctgtgtgagcaggtgtcggatctgaagttcatcggcacctcctcgcccagaagc
mmy-can-152	tttgggtccctgtgcggctgct	tttgggtccctgtgcggctgctgtggctgctcgagacggcggccgccggggcaccatgggc
mmy-can-153	tcggcaccatcagcgggtgtga	gcacccactgccggtgccctgcgctggtcccgatcgttcggcaccatcagcgggtgtga
mmy-can-154	tgtagaataagtgggaggcccc	tgtagaataagtgggaggcccctggcgccccttccctgagtccccgcgagggggcggggagggggggcacgccggccttgcgggccactggtgaaatacc
mmy-can-155	tgggactgccagtttcggcct	tgggactgccagtttcggcctgatccccacaggcctggcctgccaggattgggccaagaccggcagtctggca
mmy-can-156	ttccctgatcgcccctcagga	ttccctgatcgcccctcaggatcagggggaggtggaaaagccctcaggggcaattgggtctggc
mmy-can-157	agccgccctgcctgaggcctgt	aggccgcaggcaaggcagcaccccaggagccaggagccgccctgcctgaggcctgt
mmy-can-158	ttccgggctgtgtcacctgaga	tcaggtgacacacccagaaccagacaggaaggggcctggttccgggctgtgtcacctgaga
mmy-can-159	tgatcagccgttgcctctct	gagaggcagggtctgatccacagcctccgtggcagctgttgatcagccgttgcctctct
mmy-can-160	tgccccatttgcccctcaggag	tgccccatttgcccctcaggagcatggggaaggtggagaagccatcaggggcgatcggggccggt
mmy-can-161	cctctggccacagcgaggct	cctcgaggctaggcttttcccctctggccacagcgaggct
mmy-can-162	tggatcagccgttgcctctct	agagacagggtctgatctacagcctccgtggcagctgtggatcagccgttgcctctct
mmy-can-163	cctctggccacagcgaggct	cctcgaggctagcttttcccctctggccacagcgaggct
mmy-can-164	tctggctaatgctctaacctga	tggttagagcatcagccagagccaggagccataggattgtggttctggctaatgctctaacctga
mmy-can-165	acttgcacctgctgatggcact	acttgcacctgctgatggcactgagcgattggggctggtgccaggtgccggcagcgggtgcgagcgg
mmy-can-166	ttgatcagtcgttgcctctctct	agagaggcagggtctcatccgcagcctccatggcagctgttgatcagtcgttgcctctctct
mmy-can-167	ttgatcagccgttgcctct	agaggcagggtctgatccgcagcctccgtggcagctgttgatcagccgttgcctct
mmy-can-168	tgggaaagtgctttgacatagt	tgggaaagtgctttgacatagtgtggattgaatcagattgtcaaagcactttcccata
mmy-can-169	tgctggcagtgagtgtgagtg	ctccagcactggctgcgggtgcaagcagagccagtgctggcagtgagtgtgagtg
mmy-can-170	tgggtgacgcaccttggaatcggg	tgggtgacgcaccttggaatcgggatccctcctctctggttccaggtgcgtcatccaag
mmy-can-171	ggggccgggggtgggggt	ccccacctctccctgatccactatctgtggggccgggggtgggggt
mmy-can-172	ctcacacccactactggtgccc	ctcacacccactactggtgcccagcgccagtcctgatcgctcagcaccgtcagtgggtgtgagca
mmy-can-173	tctgccccctggtggtcagtg	ctgaccactgtggggcagctcctgcattgagtgtctgccccctggtggtcagtg
mmy-can-174	cctgggcctccctctttggggtg	cccctgcagagggaggcctcgcccacctgccgcagcccgctggtccgtggcctgggcctccctctttggggtg
mmy-can-175	tgtcctgattgccccttaggag	tgtcctgattgccccttaggagtaggggagatggagaagccctgaggggtgatcagggctggc
mmy-can-176	tgtgtggaaccagatgaaact	tgtgtggaaccagatgaaactgcccgtgtgggacgcccacaagccgcagtttcatcggttccaccgaacacggg
mmy-can-177	tgatcagccgttgcctctct	cagggtctgatccacagcctccatggcagctgttgatcagccgttgcctctct
mmy-can-178	cacactgatcaccagggggc	cacactgatcaccagggggcaggtcctgtattgagcatctgctccctaatggtcagtgtgcg
mmy-can-179	tcaagtgttctagttcagaca	tgtctgaaccagagcacttttgagagtggtgctgaatgctctcaagtgttctagttcagaca
mmy-can-180	tgccccctggtagtcggtg	catcgatcaccagggggcagctcctgcattgaccggctgccccctggtagtcggtg
mmy-can-181	ccgggggaggcggggagg	ccgggggaggcggggaggccgcgcggccagctccgtaaggggttgcgcagccggttcccctagaaccgctcccgggc
mmy-can-182	tctgctgcagccagagcgga	tctgctgcagccagagcggagaagcccagcctcactgctgtgacctgagcagaga
mmy-can-183	cctctggccacagcgaggct	cctcgaggctaggcttttcccctctggccacagcgaggct
mmy-can-184	gaagaaattaaggaaggact	tccttccttaatttctgtcatttccaaatggaagaaattaaggaaggact
mmy-can-185	acaaccctgtcacatacacctg	acaaccctgtcacatacacctgtatttgtacggggtgtatgtgatggggttggtgc
mmy-can-186	ccatgcaacattttggtggtg	ccaccaatatgttttgtggccttaggcaagacacgttccctctgttggccatgcaacattttggtggtg
mmy-can-187	ttggtgctgttagtgggtgca	cacacccactgccggtacccagcactggtcccgatcgcttggtgctgttagtgggtgca
mmy-can-188	tccctgatcgcccctcaggag	tccctgatcgcccctcaggagcgggggggaggtggagaagccctgagtggcaatcagggctg
mmy-can-189	tgttgatcagccgttgcct	gcagggtctgattcgcagcctccatggcagctgttgatcagccgttgcct
mmy-can-190	tcctccctccatggacact	tcctccctccatggacacttctcagagctctggagagagttcccctgaaagtgcccttggggaggggg
mmy-can-191	ctctccctctccgcgtct	cagcggagggagtgagcccgaaccggatccttgacgagtaacccggctcggctctccctctccgcgtct
mmy-can-192	tccccggcccctccgggcc	ccctgagcagctggggtcccagaatgtccccggcccctccgggcc
mmy-can-193	tggcagttggacatcccctgaaa	gaaagggatgtccgacttccagtttagacccaatccacaaggatccctgtgaaattgggcctaaactggcagttggacatcccctgaaa
mmy-can-194	tgatcagccgttgcctctct	agagaggcagggtctgatctgcagcctcagtggcagctattgatcagccgttgcctctct
mmy-can-195	ttgatcagccgtggcctctctct	agagaggcagtgtctgatccacagcctctgtggcagctattgatcagccgtggcctctctct
mmy-can-196	cagcgtgggtttgaactgtgc	cagcgtgggtttgaactgtgcatgtgagtgggcctgggcagttcaagcccatgctgtt
mmy-can-197	actcacacccactgctagcgct	actcacacccactgctagcgctggccccaattgctccgtgccatcagcgcgtgtgagcag
mmy-can-198	aggatgtctgactgctggct	aggatgtctgactgctggcttaagcccgctccccgaggagcctaagccagcagtcggacatccccga
mmy-can-199	tctccgccacctccacctcgg	tctccgccacctccacctcggcctgtctcccggccggcagagcgttggcggggagg
mmy-can-200	tgttgatcagttgttgcct	gcagggtctgacccgcagcctctgtggcagctgttgatcagttgttgcct
mmy-can-201	tgatcagccgttgcctctct	agaggcaggttctgatccgcagcctcggtggcaactgttgatcagccgttgcctctct
mmy-can-202	gaccgggcctaaaccagcagt	ttctggtttagacccgatccccaggaccgggcctaaaccagcagt
mmy-can-203	tgttgatcagttgttgcct	gcaggatctgatctgcagcctctgtggcagctgttgatcagttgttgcct
mmy-can-204	ctggccatgccccccagaggga	ctggccatgccccccagagggaaccctcaccccatggggcatggcagcc
mmy-can-205	tgactgtcctctccctacagc	tggggggggggggggagacagggttccagggacctggttcagcctgactgtcctctccctacagc
mmy-can-206	cgcagtgctgtcagtgggt	ccgctgccggcgcccagcaccggtccagatcgcgcagtgctgtcagtgggt
mmy-can-207	cggggccgggggtgggga	cggggccgggggtggggaggagggtcctgcttcccaccaccaggcctggac
mmy-can-208	gggggcgggcggggccggag	tgggcggaggcgcccgaagccagcgcacggagaagggggtgtgctggggggcgggcggggccggag
mmy-can-209	gtggggggccggggtgggg	ccagtcaggccccacttccctgcagcaatctcttagggtaatctgggtggggggccggggtgggg
mmy-can-210	tccctgatcgcccctcaggag	tccctgatcgcccctcaggagcagggggaggtgaagaagccctcaggggtgatcagggttg
mmy-can-211	gcctgtcctgagcttcccc	gcctgtcctgagcttcccccgggctcgccactcttttcttttctggtgggaggtcccaggcct
mmy-can-212	ttcttccagaggtgatggaact	ttcttccagaggtgatggaactcttgcaagttcagcctcccagagccatctgtctggaggaagg
mmy-can-213	ccccacccctcccgccccc	gggcggctggaaggggactggctccaaccccacccctcccgccccc
mmy-can-214	tatattctgctgttttgtgaga	ttcacagagctagcattattttgcctcctgtcttcagaggtatattctgctgttttgtgaga
mmy-can-215	agccgccctgcctgaggcctgt	agccgccctgcctgaggcctgtgatcgtgatcatgatcgggaagccaggccacaggcaaggcagcaac
mmy-can-216	ttgaagcctagggcgcgggcc	cccccatgcactctaggcagcaaggagtaggagggctactgaaataggccttgaagcctagggcgcgggcc
mmy-can-217	tcctgtattgtgctgcccc	ggcaggcacaagcaggtcccatctctcctctggctggctcctgtattgtgctgcccc
mmy-can-218	cgaggaccatcggttggcaacc	cgaggaccatcggttggcaaccgctgctccaaaggtttccttaagtcagcggccgccaaccttttagacctcatgga
mmy-can-219	acgctgtcagcgggtgcaag	cgcacccgctgctagcacctggcactggtcccaattgctccacgctgtcagcgggtgcaag
mmy-can-220	ttgttcagccgttgcctctctct	agagataggcagggtctgatctgcagcctccgtggcagctgttgttcagccgttgcctctctct
mmy-can-221	cacgctcatgcacacaccca	ggtgcgggcatgtgagtgtatgtgtgtgagtatgtgtcgctcaggttcacgctcatgcacacaccca
mmy-can-222	tcctgttctgagctgcct	gcagctgcaggcgggaaccttggtttcctctatcgctggggcaaccaagcatcctgttctgagctgcct
mmy-can-223	tccgtcgcagactacggacc	tcctggtctgcggggaggcagacagctccgtcgcagactacggacc
mmy-can-224	tcaccctgcagagagaggcc	tcaccctgcagagagaggcccaggccaccagctggcagggtgatc
mmy-can-225	gcgggactgggcgagttgagc	gcgggactgggcgagttgagccagacacaccctggagccaacctcccacggtctctcc
mmy-can-226	gacgcaacaccgcgggctct	gacgcaacaccgcgggctctcttttagttaactgtggaggaggcccccggtgaggcaagag
mmy-can-227	tcaccctgcagagagaggcc	tcaccctgcagagagaggcccaggtcacccgctggcagggcatttgatc
mmy-can-228	ctgggcgcagaacgcttgcct	gcaagcattccacacccggcctggccagaggccctccccagctgggcgcagaacgcttgcct
mmy-can-229	tgaggctcagtgtaagggaacact	tgaggctcagtgtaagggaacactgtgtttcctctgacaagcaggtgcccctctgggcctcagt
mmy-can-230	cacccctggctccctcctca	gtggagggtacagttctggacagggtgggggcagtcaggtacctgggtcctcactcccacccctggctccctcctca
mmy-can-231	ttgggcgctggcagtgggtgt	acccaatgatggcttttagcaatcgggactggttttgggcgctggcagtgggtgt
mmy-can-232	agcagcacccagcaggacctg	gggcaagctgggtggtggtggcagcaacccacaagcagcacccagcaggacctg
mmy-can-233	cgtggaccatcggttggcgacc	ttgccaaccttttgaacctcatggaccaccagtggtccgtggaccatcggttggcgacc
mmy-can-234	tggaccaccgattggcgacc	tcgccaaccttttggacctcacggaccaccagtggtccgtggaccaccgattggcgacc
mmy-can-235	ttgatcagccgttgcctct	agaggcagggtctgatccccagcctccatggcagctgttgatcagccgttgcctct
mmy-can-236	cggggtgggggcggggaggc	cggggtgggggcggggaggcagggttgctggacttggccccacccctctgcccccatttccctgca
mmy-can-237	ttgatcagtcgttgcctctctct	gtcagggtctgatctgtagcctcagtggcagctgttgatcagtcgttgcctctctct
mmy-can-238	tgaggggcagagagcgagccc	acacggaagctctgcccacccaaatgaggggcagagagcgagccc
mmy-can-239	tggggccgggggtggggg	tactgcctgccggctccatgccaggccctgtgctgggtgtggggccgggggtggggg
mmy-can-240	ggaggcggggaggggggtg	ggaggcggggaggggggtgcgtagtgggtgcgcagcgtccagttacattcctgacccactttcgcatcccctttctccccctcttc
mmy-can-241	tgttgatcagccgttgcct	acagggtctgatccgcagcccccatggcagctgttgatcagccgttgcct
mmy-can-242	tccccctcctctcttcccatca	ttggggaggaggaggggggagaatggaggaaagtcccttggtatcctttccccctcctctcttcccatca
mmy-can-243	cggggggtggcggggaggt	cggggggtggcggggaggtaggctgtgctcagggtctgcctctccgcaccgtcacct
mmy-can-244	ccactgccccaggtgctg	gtgaacttggaggtggtggtgtccaccaggccactgccccaggtgctg
mmy-can-245	tcctgtgagctctcgctggc	gagctggagcaagctggaggcttggttgcccaggcaatggaggaagccaagcttcctgtgagctctcgctggc
mmy-can-246	tttgtttctgaaatctagttg	taactagattttgggaacaaaagcttcattgttatatttttgtttctgaaatctagttg
mmy-can-247	ggggggccggggaggggggc	ggggggccggggaggggggccgggaggcctccagcctgacctggaccctctccaatccggaaaccgtt
mmy-can-248	ctggccatgccccccagagggg	aaggggtatggccagcctgaaaacagcactcagcccctcacccaggctggccatgccccccagagggg
mmy-can-249	agccagcagtaggacatccccc	tgtgtctgattgcaggtttaggcccgattctcctaagccagcagtaggacatccccc
mmy-can-250	aaagccccctcctgtccccagg	tggggatggggggcagctgtcttgtcctcctgagcactgaaaagccccctcctgtccccagg
mmy-can-251	caggtgatgcaccccggaatctga	caggtgatgcaccccggaatctgactccctcctttctcgttccggatgcatcacccgaga
mmy-can-252	atggattagaccctgcttct	aggcaagggctgatcaacagctgccacggaggctatggattagaccctgcttct
mmy-can-253	gccgctgcggtgagccttgaagcct	gccgctgcggtgagccttgaagcctagggcgcaggcccaggtggagccgccgcaggtgcagatct
mmy-can-254	gtgcagatcttggtggtagtagca	gacgactaggagggccgctgtggtgagccttgaagcctagggcacaggcccgggtggagccatcgcaggtgcagatcttggtggtagtagca
mmy-can-255	tccgtgcaccaggcctatagtt	tccgtgcaccaggcctatagttattatataatactagaggcccatgcacaaaat
mmy-can-256	ttccgggctgtgtcacctgaga	tgggatgacacacccggaaccagagaggaaggggcccagttccgggctgtgtcacctgaga
mmy-can-257	ctgggcatggaacgcttgcc	caagcgttccacacccagcctggccagaggccctccgcggctgggcatggaacgcttgcc
mmy-can-258	aaagaaacagaatttccggagg	cctctggaaagtctgtttctttgttactcatgttgtggccccacccataacaaagaaacagaatttccggagg
mmy-can-259	cactgtgagcagagctatca	cactgtgagcagagctatcagaggacatgaatgtcttcctgctttgccggcgctggctcacagcagc
mmy-can-260	actggacttctctgcccccaga	tgggggtaggggcggccacaagcaagcccctcattgcactggacttctctgcccccaga
mmy-can-261	tgcccaggtcggaaggagctg	tgcccaggtcggaaggagctggattggaccctccttgccatcttgggcaaa
mmy-can-262	tgagcctctctctctctccagc	tggtgggtggggggtgtcaggctcaggcaacccaggctgagcctctctctctctccagc
mmy-can-263	ttaggtgatgcaccctggaat	ttaggtgatgcaccctggaattgggctccctcctctctggttccagggagcatcacaga
mmy-can-264	taattaagggtcaaagtacact	agtgtactttgacccttaattataaggagcaaaataaccttataattaagggtcaaagtacact
mmy-can-265	ccgggggaggcggggaggggt	ctccttcctgagccttttccatggtctggtgtgaagggaaaggattgcttcctgatggggggccgggggaggcggggaggggt
mmy-can-266	tatcaggcttggacaggggac	cttgcccaggcctgacgcctccgccagaggtatcaggcttggacaggggac
mmy-can-267	gaggatctcaggaggtagtct	gctgccccctgagacccagccctcttgtaaatgatggaggatctcaggaggtagtct
mmy-can-268	gaaccgttaccattacta	gaaccgttaccattactaaactcagtaatggtaacggtttcc
mmy-can-269	ccccaggacgcagggaag	tcccccgcggccctggattcatctcctttcgtaggacagggtccccaggacgcagggaag
mmy-can-270	taattaagggtcaaagtacact	agtgtactttgacccttaattataaggttattttgctccttataattaagggtcaaagtacact
mmy-can-271	cctctggccacagcgaggct	cctctggccacagcgaggcttggcttctacattgtggccgcagctg
mmy-can-272	tttaagtaatctgaaggcatt	tgccttcagattacttaaatgatcattaagtattggtttatagtaatcattttaagtaatctgaaggcatt
mmy-can-273	gtccccggcacctccaccc	gggaggtaggtgaggaagaggccctccttgcacctgctgacaaggctgttttgtggaggcccttgtccccggcacctccaccc
mmy-can-274	tccgggcacctggcacctcagct	tccgggcacctggcacctcagctgccttcctccgactgaggtcccagctggaatgggggacccaggaa
mmy-can-275	ctggggaggcggggaggggga	cccctgccaccaagccccagagacagagaaaggagaaactggggaggcggggaggggga
mmy-can-276	gctggaggagatggaggctc	gctggaggagatggaggctccttcaggggctgagggtgcagctgtaggtctctgagcag
mmy-can-277	cgaggaccatcggttggcaacc	agtcaccaaccttttggacctcatggaccaccagtggtccgaggaccatcggttggcaacc
mmy-can-278	ctggggaggcggggaggggga	ctggggaggcggggagggggaggcaggcccaccacctgtcaaatctcctcccaatccccaaat
mmy-can-279	ttccggagtgcatcacctgaga	ttgggtgatgcaccccaaaatcaggctccctcctctctagttccggagtgcatcacctgaga
mmy-can-280	acgccgcccgtcgggccct	tggcccgggaggcggctgtcccagcgcaggtggacgccgcccgtcgggccct
mmy-can-281	ggtggttcagtggtagaa	ggtggttcagtggtagaacgtcgacctatgaacctgga
mmy-can-282	tcattttccctttccctccagc	tgggagggaggggagcgtggcctggaagttctcgttcctcattttccctttccctccagc
mmy-can-283	cgagtttgacaggcttgctct	ggcaagcatgtcaagctctccgccggcgggccgcatgcctcagttatttggcctgtgttagccttcgagtttgacaggcttgctct
mmy-can-284	ccccctggtggtcagtgcaca	cgcactgaccccagggggcagctcctgcacactggccccctggtggtcagtgcaca
mmy-can-285	tcctgtactgacctgcccg	ggcagctgcagatagcactcctcctgtactgacctgcccg
mmy-can-286	aggtggaggcggggagggggg	aggtggaggcggggaggggggagaggggaggcggggaggcagggaacctgatcagccctgatcgccggccaggcctag
mmy-can-287	tgctgcactgagctgccc	gcagtgagtgcagactctctccttcccagagacatgctgcactgagctgccc
mmy-can-288	ttgaatcccagcggtgcct	ttgaatcccagcggtgcctcgttttcctcggggcagttgggacaattaagc
mmy-can-289	ttcctggtcatctcctctgtagc	ttcctggtcatctcctctgtagccaacctcagctgagcagctgctggagatgctgaccagagg
mmy-can-290	tgccccctggtagtcggtg	gtgaccaccagggacagatgctcaatgcaggagctgccccctggtagtcggtg
mmy-can-291	tctgtgtcctcctactccccagg	ggggagagtttggggaacaagatggctaagggtggcctctgtgtcctcctactccccagg
mmy-can-292	aaagtgccatctgtcagctga	aaagtgccatctgtcagctgactgagtgacaactgacagatggcacttaca
mmy-can-293	agactgactcaggcccacaga	ggtgggccgcatcagtctttcctacaggagccaagactgactcaggcccacaga
mmy-can-294	ttcctgtcctccaggagctc	ttcctgtcctccaggagctcatcagcctggagagcagagc
mmy-can-295	cctctggccacagcgaggct	cctctggccacagcgaggcttggcttctccgctgcaactgcagtcttcagtcttcactctggccagagcct
mmy-can-296	tgtgtaatggttagcactctggact	gactgagagcagccataacttccattgtgtaatggttagcactctggact
mmy-can-297	tggatgatgcaccccggaat	tggatgatgcaccccggaattgggctcccttctctctggttccgagtgtgtcacctgag
mmy-can-298	actgagacgacagactgct	agaagcctgctggtcttgagtgtggcaccaaatttaacactgagacgacagactgct
mmy-can-299	ttccaccctgtctttgagca	ctggaggacggggaggaggaggaggaaaggaacagtgcctggggttacatctcactttccaccctgtctttgagca
mmy-can-300	tcagaggtcgaatagcctgct	ctggccgttgttagcctctctgaggtgataaaatggaggctcagaggtcgaatagcctgct
mmy-can-301	cagggctgggctgggtggg	agcactagctgagtcacagggagacgtccacagggctgggctgggtggg
mmy-can-302	accaccatttgatctatttttg	accaccatttgatctatttttgattaaaatgtaaaaattaaaaattaaatcaaatggtgt
mmy-can-303	gggggccggggagggggc	gggggccggggagggggcagtgaatcaatgattctctctcatcattgatgtttctatctctccctctgccttcctc
mmy-can-304	caaagaattctcctttttggcta	caaagaattctcctttttggctaaactcgcttgtgcaaccagtgtgggcacttgccagaagggatctggtgc
mmy-can-305	tatattctgctgttttgtgaga	ttcacagagctagcattatttttcctcctgtcttcagaggtatattctgctgttttgtgaga
mmy-can-306	tctctagttcttgcacgctct	agtgtgtgaggggaagaggccggattcgctccagggtctctagttcttgcacgctct
mmy-can-307	tctgggaagctgacctctggtt	tctgggaagctgacctctggtttcatatattgtagaaatctaggaataaccaaaccctcaggggtcagctttcccttta
mmy-can-308	tgaaacatggaagcacttact	tgaaacatggaagcacttacttctctggttccaaagcaagtacatccacgtttaag
mmy-can-309	ttatctcgctggggcctcca	ttatctcgctggggcctccaaatcttgtggagtgcgagtgacagaatgacc
mmy-can-310	ctggccatgccccccagagggg	ctgctggagtgcctggccagccttggtgagggactgatggctctttgcatgctggccatgccccccagagggg
mmy-can-311	tgtgacctcggcctgtgacc	tcacaggctgagccctcagggttcctgtgacctcggcctgtgacc
mmy-can-312	ggtagagcatgggactcttaatcc	ggtagagcatgggactcttaatcccagggttgtgggttcaaggcttaaccct
mmy-can-313	ctggccatgccccccagagggg	ctggccatgccccccagaggggaccctcaccccatgggggcatggccagcc
mmy-can-314	acctgtagccctgcttgcttta	acctgtagccctgcttgctttagtgtaggcttgaagaaaagcattgctactgagg
mmy-can-315	tgaggaagtagattttata	tgaggaagtagattttataagtgaaactatcccatgtctctga
mmy-can-316	agtggcagagcatttgact	agtggcagagcatttgactgcaaatactagttaatgatatgcatgctga
mmy-can-317	acaattctgtgtatctgatc	agtgatgattcacattcatgtctcttctctgacaaatctcttgaagacaattctgtgtatctgatc
mmy-can-318	tttgcaggttcgattctggtca	ttggcctgcagactgaaggtttgcaggttcgattctggtca
mmy-can-319	tggcaagtaggtgataggatgt	tggcaagtaggtgataggatgtaagaaaatatatcttaatcttcatttactgcct
mmy-can-320	gtagggcccaggaatctgcat	acagattcctgtgcctccctccagaaatactgaatcagagcttgaggcgtagggcccaggaatctgcat
mmy-can-321	atggatcagaccctgcccct	atggatcagaccctgcccctctctctgcaggcctctctccaggc
mmy-can-322	tgatgtagtagattgaatagt	tcttcttctaaggacatttttcttggattagggcccaccctcatccagtgtgatgtagtagattgaatagt
mmy-can-323	atccccagcatctccacc	tgggtttgaactggggaatcccaaaggctccatctgtccctgatccccagcatctccacc
mmy-can-324	acatggaaatgaactcagaga	tctgagtgattcccatctcaactgcacaaggttgacatggaaatgaactcagaga
mmy-can-325	acttggatgggagaccgcc	acttggatgggagaccgcctgggaatactgggtgctgtaggcttaaacaataaa
mmy-can-326	tcctccctggccctgccccag	gggggaggcctggaggaggcgctgagaagttagtatctttgggtgtcctccctggccctgccccag
mmy-can-327	aagcactgttcgtgacctgtgg	aagcactgttcgtgacctgtgggccgtgctgtggctaacgggttccattccagtgcgaca
mmy-can-328	agtggggaggatgtctgggcaga	agtggggaggatgtctgggcagagaacactccatctgcttgggcccctctccatcatgt
mmy-can-329	aaattagcaactgttgcagagc	aaattagcaactgttgcagagcctgtgagaagctctgcagcagttgctaattgat
mmy-can-330	acgctgtcagcgggtgcaag	tgcacccactgccagcgcccggcgccagccccaatcgctcaacgctgtcagcgggtgcaag
mmy-can-331	attccttggctgtgtctgagcacc	tgctgtgatgatgccttaaaattgtggtttcgactcactgagagtaaatgaagacctacaattccttggctgtgtctgagcacc
mmy-can-332	tgactctctgctcttccctccagg	tctggggaggaggggaggtgtctgcgggctgctgagttgccctgactctctgctcttccctccagg
mmy-can-333	tctggtcccgggctgcaggc	tctggtcccgggctgcaggcaggccggccccagaagccccagaagccgcctgcctgctgcctatcatcggatc
mmy-can-334	gagaagttggactgcaatgagg	gagaagttggactgcaatgagggtgttgtcatggggtgtaaccctgacatcacacctgccccctcacggcagtccctcctcct
mmy-can-335	agtagttattctgcctgccagt	ccaggcagattgaataactacagtaatttcaaagtagttattctgcctgccagt
mmy-can-336	ttttggtcccatgtctagagct	ttttggtcccatgtctagagcttacattcagaagttctgggatgggtctgataat
mmy-can-337	tcctgtactgagctgccccgagg	tcctgtactgagctgccccgaggttcttcattgcacccggctcggggcagctcagtacaggatg
mmy-can-338	tcctgtactgagctgccccgagc	tcctgtactgagctgccccgagccgggtgcaatgaagaacctcggggcagctcagtacaggat
mmy-can-339	tagcagcacgtaaatattggcg	tagcagcacgtaaatattggcgttaagattctaaattatctccagtattaactgtgctgct
mmy-can-340	tagcagcacgtaaatattggcg	tagcagcacgtaaatattggcgtagtgaaataaacattaaacaccaatattattgtgctgct
mmy-can-341	tattgcacttgtcccggcctgt	aggttgggatcagttgcaatgctgtgtttctctatggtattgcacttgtcccggcctgt
mmy-can-342	tgaggtagtagattgtatagt	tgaggtagtagattgtatagttgtggggtagttattttaccctgttcaggagataactatacaatctattgccttcc
mmy-can-343	cattgcacttgtctcggtctga	aggcggagacttgggcaattgctggacgctgccctgggcattgcacttgtctcggtctga
mmy-can-344	caaagaattctccttttgggct	caaagaattctccttttgggctttctaagtttattttaagcccaaaggtgaattttttggga
mmy-can-345	cataaagtagaaagcactact	cataaagtagaaagcactactaacagcactggagggtgtagtgtttcctactttatggatg
mmy-can-346	ggatatcatcgtatactgtaagt	ggatatcatcgtatactgtaagtttgcaatgagacactacagtatagatgatgtact
mmy-can-347	tgtaaacatccttgactggaagct	tgtaaacatccttgactggaagctgtaaggtgttcagaggagctttcagtcggatgtttacagc
mmy-can-348	caaagtgctgttcgtgcaggt	caaagtgctgttcgtgcaggtagtgtgattacctgacctactgctgagctagcacttcccga
mmy-can-349	agaggtaaaaatttgatttgact	agaggtaaaaatttgatttgactagttcttaaacatctagcaaatcattttttactctcca
mmy-can-350	ttcaagtaatccaggataggct	ttcaagtaatccaggataggctgtttccacctgtgaggcctattcttgattacttgttt
mmy-can-351	tcgaggagctcacagtctagt	tcgaggagctcacagtctagtatgtctcatcccctactagactgaagctccttgagga
mmy-can-352	aacattcaacgctgtcggtgagt	aacattcaacgctgtcggtgagtttgggatttgaaaaaaccaccgaccgttgactgt
mmy-can-353	aacattcaacgctgtcggtgagt	aacattcaacgctgtcggtgagtttggaattaaagtcaaaaccatcgaccgttgattgtacc
mmy-can-354	tgaggtagtaggttgtatagt	tgaggtagtaggttgtatagttttagggtcacacccaccactgggagataactatacaatctactgtcttt
mmy-can-355	tacagtactgtgataactgaag	tcggttatcatggtaccgatgctgtatatctggaaggtacagtactgtgataactgaag
mmy-can-356	tgaggtagtagtttgtacagtt	tgaggtagtagtttgtacagtttgagggtctatgataccacccggtacaggagataactgtacaggccactgccttgc
mmy-can-357	tacagtactgtgataactgaag	tcagttatcacagtgctgatgctgtccattctaaaggtacagtactgtgataactgaag
mmy-can-358	aagctgccagttgaagaactgt	agttcttcagtggcaagctttatgtcctgacccagctaaagctgccagttgaagaactgt
mmy-can-359	aacattcaacctgtcggtgagt	aacattcaacctgtcggtgagtttgggcagctcaggcaaaccatcgaccgttgagtggacc
mmy-can-360	tgaggggcagagagcgagact	tgaggggcagagagcgagacttttctattttccaaaagctcggtctgaggcccctcagt
mmy-can-361	tgagatgaagcactgtagct	ggtgcagtgctgcatctctggtcagttgggagtctgagatgaagcactgtagct
mmy-can-362	taccctgtagatccgaatttgt	taccctgtagatccgaatttgtgtaagaaattttgtggtcacaaattcgtatctaggggaat
mmy-can-363	tgagaactgaattccataggctgt	tgagaactgaattccataggctgtgagctctagcaaatgccctagggactcagttctg
mmy-can-364	ttcacagtggctaagttctg	agagcttagctgattggtgaacagtgactggtttccgctttgttcacagtggctaagttctg
mmy-can-365	tagcagcacatcatggtttaca	tagcagcacatcatggtttacatactatagtcaagatgcgaatcattatttgctgctct
mmy-can-366	tagcttatcagactgatgttga	tagcttatcagactgatgttgactgttgaatctcatggcaacagcagtcgatgggctgt
mmy-can-367	tgaggtagtaagttgtattgtt	tgaggtagtaagttgtattgttgtgtggggtagggatttaaggccccaatagaagataactatacaacttactactttccc
mmy-can-368	tgtgcaaatccatgcaaaactg	agttttgcaggtttgcatccagctgtgtgatattctgctgtgcaaatccatgcaaaactg
mmy-can-369	tctcccaaccctgtaccatgg	tctcccaaccctgtaccatggtgtgccagtccctggtacaggcatggggggcaggg
mmy-can-370	taccctgtagaaccgaatttgt	taccctgtagaaccgaatttgtgtggtatccacatagtcacagattcgattctaggggaat
mmy-can-371	agcagcattgtacagggctatga	agcttctttacagtgctgccttgtagcattcaggtcaagcagcattgtacagggctatga
mmy-can-372	tcagtgcactacagaactttgt	aaagttctgagacactccgactctgagtatgatagcagtcagtgcactacagaactttgt
mmy-can-373	caaagtgcttacagtgcaggtag	caaagtgcttacagtgcaggtagtgatatgtgcatctactgcagtgaaggcacttgta
mmy-can-374	ttaatgctaatcgtgataggggt	ttaatgctaatcgtgataggggttttacctccgactgactcctacatgttagcattaaca
mmy-can-375	tcagtgcatcacagaactttgt	gaagttctgttatacacttaggctgtggctctctgaaagtcagtgcatcacagaactttgt
mmy-can-376	cactagattgtgagctcctgga	aaggagctcacagtctattgagttgcctttctgacttccccactagattgtgagctcctgga
mmy-can-377	tggaagactagtgattttgttgtt	tggaagactagtgattttgttgtttttagataactaaatcgacaacaaatcacagtctgccata
mmy-can-378	tgtgcaaatctatgcaaaactga	tagttttgcatagttgcactacaagaagaatgtagttgtgcaaatctatgcaaaactga
mmy-can-379	tgtaaacatcctacactcagct	tgtaaacatcctacactcagctgtaatacatggattggctgggaggtggatgtttacttc
mmy-can-380	agaggtagtaggttgcatagt	agaggtagtaggttgcatagttttagggcagggattttgcccacaaggaggtaactatacgacctgctgcctttct
mmy-can-381	taaagtgcttatagtgcaggtag	taaagtgcttatagtgcaggtagtgtttagttatctactgcattatgagcacttaaag
mmy-can-382	taaggtgcatctagtgcagat	taaggtgcatctagtgcagatagtgaagtagattagcatctactgccctaagtgctccttctg
mmy-can-383	actggacttggagtcagaaggcc	ctcctgactccaggtcctgtgtgttacctcgaaatagcactggacttggagtcagaaggcc
mmy-can-384	tagcaccatctgaaatcggtt	actgatttcttttggtgttcagagtcaatagaattttctagcaccatctgaaatcggtt
mmy-can-385	tcgaccggacctcgaccggct	tcgaccggacctcgaccggctcgtctatgttgccaatcgactcggcgtggcgtcggtcgtg
mmy-can-386	tagcaccatttgaaatcggtt	accgatttctcctggtgttcagagtctgtttttgtctagcaccatttgaaatcggtt
mmy-can-387	tggagagaaaggcagttcctga	tggagagaaaggcagttcctgatggtgccctccccaggggctggctttcctctggt
mmy-can-388	tggagagaaaggcagttcctga	tggagagaaaggcagttcctgatggtcccctccccaggggctggctttcctctggt
mmy-can-389	aacattcattgttgtcggtggg	aacattcattgttgtcggtgggttgtgaggacggaggccagacccaccgagggatgaatgtca
mmy-can-390	tgtaacagcaactccatgtgga	tgtaacagcaactccatgtggaagtgcccactcgttccagtggggctgctgttatctg
mmy-can-391	tgtaacagcaactccatgtgga	tgtaacagcaactccatgtggactgcgtaccaatttccagtggagatgctgttact
mmy-can-392	aatcactaactccactgccatc	aggcagtgtaattagctgattgtgctctgtgctggcaatcactaactccactgccatc
mmy-can-393	aatcactaactccactgccatc	aggcagtgtaattagctgattgtgctctgtgctggcaatcactaactccactgccatc
mmy-can-394	taattttatgtataagctagt	gagcttattcataaaagtacagtataatccagtaaacctgtaattttatgtataagctagt
mmy-can-395	atctcaggttcgtcagcccatg	aggactgaccaacctgagaatggtgtctccaggtcaatctcaggttcgtcagcccatg
mmy-can-396	catgccttgagtgtaggaccg	catgccttgagtgtaggaccgttgtcatcttaattaccctcccacacccaaggcttg
mmy-can-397	tgtgacagattgataactgaaagg	ctcggggatcatcatgtcacgagataccactttgcacttgtgacagattgataactgaaagg
mmy-can-398	tctctgggcctgtgtcttaggct	tctctgggcctgtgtcttaggctctgcaagatcaaccgagcaaagcacacggcctgcagag
mmy-can-399	taggtagtttcctgttgttggga	taggtagtttcctgttgttgggatccacctttctctcgacagcacgacactgcct
mmy-can-400	gagagatcagaggcgcagagt	gagagatcagaggcgcagagtgcgtcaatgtcaatgaagcctgtgccttttacctcttt
mmy-can-401	tccctgtcctccaggagctc	tccctgtcctccaggagctcacctgcgtccggccgtgagctcctcggggccagagccc
mmy-can-402	tgcggggctagggctaacagca	tgcggggctagggctaacagcagtcttactgaaggtttcctggaaaccacgcacatgctgttgccactaacctcaacc
mmy-can-403	ttataaagcaatgagactgatt	ttataaagcaatgagactgattgtcgtgtgtcgtgtgtgggatccgtctcagttactttatag
mmy-can-404	tacccattgcatatcggagttg	tacccattgcatatcggagttgtgaattctcaaagcacctcctgtgtgcatggatt
mmy-can-405	acaagtcaggctcttgggacc	tccctgagaccctaacttgtgaggtatttcagtaacatcacaagtcaggctcttgggacc
mmy-can-406	cagcagcaattcatgttttga	cagcagcaattcatgttttgaagtgctttacatagttcaaaacgtgaggcgctgct
mmy-can-407	atgcacctgggcaaggattctga	taatccttgctacctgggtgagagtgctttctgaatgcaatgcacctgggcaaggattctga
mmy-can-408	acagtagtctgcacattggtt	cccagtgttcagactacctgttcaggacaatgccgttgtacagtagtctgcacattggtt
mmy-can-409	acagtagtctgcacattggtt	cccagtgttcagactacctgttcagggggctctgaatgtgtacagtagtctgcacattggtt
mmy-can-410	tagcaccatttgaaatcagtg	ctggtttcacatggtggcttagatttttccatctttgtatctagcaccatttgaaatcagtg
mmy-can-411	agctacattgtctgctgggtt	acctggcatacaatgtagatttctgtgtttgttaagcaacagctacattgtctgctgggtt
mmy-can-412	tagcaccatttgaaatcagtg	gctggtttcatatggtggtttagatttaaatagtgattgtctagcaccatttgaaatcagtg
mmy-can-413	cacgctcatgcacacacccaca	tgagtgtgtgtgtgtgagtgtgtgtcgctcgggtccacgctcatgcacacacccaca
mmy-can-414	agctacatctggctactgggtctc	ggctcagtagtcagtgtagatcctgtcttttataatcagtagctacatctggctactgggtctc
mmy-can-415	attccaagatgtgtcatccatg	attccaagatgtgtcatccatgtagctaaaaatatgtttggcacctctttgaatga
mmy-can-416	taacagtctacagccatggtc	accgtggctttcgattgttactgtgggaaccggaggtaacagtctacagccatggtc
mmy-can-417	tccctgagaccctaacttgtga	tccctgagaccctaacttgtgatgtttaccgtttaaatccacgggttaggctcttgggagct
mmy-can-418	tttggtccccttcaaccagctgt	agctggtaaaatggaaccaaatcgcctcttcaatggatttggtccccttcaaccagctgt
mmy-can-419	tttggtccccttcaaccagctgt	agctggtaaaatggaaccaaatcaactgttcaatggatttggtccccttcaaccagctgt
mmy-can-420	tctttggttatctagctgtatga	tctttggttatctagctgtatgagtgtattggtcttcataaagctagataaccgaaagt
mmy-can-421	tggagtgtgacaatggtgttt	tggagtgtgacaatggtgtttgtgtccaaactatcaaacgccattatcacactaaa
mmy-can-422	aagcccttaccccaaaaagcat	ctttttgcggtctgggcttgctgtacataactcaatagccggaagcccttaccccaaaaagcat
mmy-can-423	aagcccttaccccaaaaagcat	ctttttgcggtctgggcttgctgttcctctcaaccgtagtcaggaagcccttaccccaaaaagcat
mmy-can-424	ttcccggtgcgtcacccgaga	cgtgtgatgcaccccggaatcgggctccctcctctctggttcccggtgcgtcacccgaga
mmy-can-425	tttgataagctgacatgggac	tttgataagctgacatgggacaggaattcttttcactgttgtgtcagtttatcaaaccc
mmy-can-426	gagtattgtttctgctgcccggg	tagcagcgggaacagtactgcagtgggttatccgtattctggagtattgtttctgctgcccggg
mmy-can-427	tccggttctcagggctccacc	aggaagccctggaggggctggaggtgatggatgtgttcctccggttctcagggctccacc
mmy-can-428	aactggcctacaaagtcccagt	tgggtctttgcgggcgagatgagggtgtcggttcaactggcctacaaagtcccagt
mmy-can-429	accttggctgcagactgcttact	accttggctgcagactgcttactgcccggcgccccgagtaacagtctccagtcacggcc
mmy-can-430	tatatatatatatgtacgtatg	tatatatatatatgtacgtatgtgtatatcaatgtatacgtagatatatatgtattt
mmy-can-431	ctcccacatgcagggtttgca	catcccttgcatggtggagggtgcgcttgctgaaaacccctcccacatgcagggtttgca
mmy-can-432	agatcagaaggtgattgtggct	agatcagaaggtgattgtggctttgggtagatattaatcagccacagcactacctggtcaga
mmy-can-433	atcgaggctagagtcacgcttgg	atcgaggctagagtcacgcttgggtatttgctgttgccttagtgtgctagagtcctcgaaga
mmy-can-434	ttacagttgttcaaccagttact	ttacagttgttcaaccagttactaatctaactaattgtaaccggttgaacaactgaacc
mmy-can-435	tatggcactggtagaattcact	tatggcactggtagaattcactgtgaacagtctcggtcagtgaattaccgaagggccataa
mmy-can-436	tgaagtgcgccttcctgagtaga	tatttaggaaggcaccattcacataatactatattatgaagtgcgccttcctgagtaga
mmy-can-437	caaagtgctcatagtgcaggtag	caaagtgctcatagtgcaggtagttttgccattattctactgtagtgtgagcacttct
mmy-can-438	tagatctggggtagggcctggg	ttgggccccacccccggagactgtgaatcagtaagtagatctggggtagggcctggg
mmy-can-439	aaggtagatagaacaggtcttgt	aaggtagatagaacaggtcttgtttgcaaaataaattcgagacctactgatctaccaaca
mmy-can-440	tctacagtgcacgtgtctccagt	tctacagtgcacgtgtctccagtgtggctcggaggctggagacgcggccctgttggagt
mmy-can-441	catcatcgtctcaaatgagtct	actccatttgttttgatgatggattcttacgctccatcatcgtctcaaatgagtct
mmy-can-442	tccgagcctgggtctccctct	gggggtccccggtgctcggatcttgagggtgcttattgttcggtccgagcctgggtctccctct
mmy-can-443	ttgcagtaacaggtgtgaacatt	ttgcagtaacaggtgtgaacattctagaggcagttggatgatcatgtatgatactgca
mmy-can-444	tatggcttttcattcctatgtga	tatggcttttcattcctatgtgattgccgttggaactcatgtagggctaaaagccatgggct
mmy-can-445	aactggcccacaaagtcccgct	tcggggttttgagggcgagatgagtttatgttttatccaactggcccacaaagtcccgct
mmy-can-446	taaggcacgcggtgaatgcc	tgttcacagcggaccttgatttaaatgtccatacaattaaggcacgcggtgaatgcc
mmy-can-447	taaggcacgcggtgaatgcc	tgttcacagcggaccttgatttaatgtcatacaattaaggcacgcggtgaatgcc
mmy-can-448	aacgtagaggaaattccacct	gcggatattccttctatgtttatgttatgtaccattaaacgtagaggaaattccacct
mmy-can-449	tagtagaccgtatagcgtacg	tagtagaccgtatagcgtacgctttatctgtgacgtatgtaacacggtccactaac
mmy-can-450	tgtatgtcaactgatccacagt	ggttgatcagagaacatacattttatcaatgatgtatgtcaactgatccacagt
mmy-can-451	tcaagagcaataacgaaaaatgt	tcaagagcaataacgaaaaatgtttgtcataaaccgtttttcattattgctcctgac
mmy-can-452	ctgccctggcccgagggaccga	cggccccacgcaccagggtaagagagagtctcatttcctgccctggcccgagggaccga
mmy-can-453	tatacctcagttttaacaggtg	tatacctcagttttaacaggtgttctttaaaatcacctggaaatactgaggttgtgt
mmy-can-454	agatgtccagccacaattctcg	agatgtccagccacaattctcggttggccgcagactcgtacaagaattgcgtttggacaatc
mmy-can-455	tgtttgcagaggaaactgaga	tgtttgcagaggaaactgagactttgtaactacatctcagtctcatctgcaaagaagt
mmy-can-456	cggtggaccgtagagcatgcgt	cggtggaccgtagagcatgcgtgccatttgtgacgtatgtgctatggtccactcatt
mmy-can-457	aataatacatggttgatctt	agatcgaccgtgttatattcgctttcttgacttcgaataatacatggttgatctt
mmy-can-458	aagttgttcgtggtggattcg	aagttgttcgtggtggattcgctttacttatgacgaatcattcacggacaacacttt
mmy-can-459	tattgcactcgtcccggcct	ggacgggacgcggtgcagtgttgttctttcccccgccaatattgcactcgtcccggcct
mmy-can-460	taatactgccgggtaatgatgga	cgtcttacccagcagtgtttgggtgctggttgggagtctctaatactgccgggtaatgatgga
mmy-can-461	tccattacactaccctgcct	tccattacactaccctgcctcttctccatgagaggcagtggagtgtagtggata
mmy-can-462	ctcctggggcccgcactcttg	ggggagcggcccccgggcgggcctctgctctggcccctcctggggcccgcactcttg
mmy-can-463	ttcaagtaatccaggataggct	ttcaagtaatccaggataggctgtgcaggtcccgatgggcctattctcggttacttgcacg
mmy-can-464	tggtgatcagctgttgcct	gtagggtctgatcagcagcctccatggcagctggtgatcagctgttgcct
mmy-can-465	cctctgggcccttcctccagc	tggaggcagggcctttgtgaaggcgggttgtgctcagatcgcctctgggcccttcctccagc
mmy-can-466	ttgtgcttgatctaaccatg	ttgtgcttgatctaaccatgtggtggaacgatggaaacggaacatggttctgtcaagcaccgcg
mmy-can-467	aatggcgccactagggttg	caaccctaggagagtgtgccattcacatagactataattgaatggcgccactagggttg
mmy-can-468	accacagggtagaaccacggaca	cagtggttttaccctatggtaggttacgtcatgctgttctaccacagggtagaaccacggaca
mmy-can-469	caatgtttccacagtgcat	gtgcattgtagttgcattgcatgttctggtggtagccatgcaatgtttccacagtgcat
mmy-can-470	cacgctcatgcacacacccaca	tgtgggtgcgggcatgtgagtgtgtgtcgctcggctccacgctcatgcacacacccaca
mmy-can-471	taacactgtctggtaaagatg	catcttccagcacagtgttggatggtctaatcgcgaagctcctaacactgtctggtaaagatg
mmy-can-472	ttagggccctggctccatct	ttagggccctggctccatctcctttaggaaaaccttctgtggggagtggggctttgaccctaacc
mmy-can-473	tctcacacagaaatcgcacccg	ggggtgctatctgtgattgagggacatggcacatagaattgtctcacacagaaatcgcacccg
mmy-can-474	tatacaagggcaagctctct	cgaggttgccctttgtatattcggttttttgacatagaatatacaagggcaagctctct
mmy-can-475	agctggtgttgtgaatcaggccg	agctggtgttgtgaatcaggccgttgccaatcagagaacggctacttcacaacaccagggtc
mmy-can-476	gcccctgggcctatcctaga	tctaggtatggtcccagggatcccagatcaaaccaggcccctgggcctatcctaga
mmy-can-477	ttaagacttgcagtgatgtt	ttaagacttgcagtgatgtttaactcctctccacgtgaacatcacagcaagtctgtgct
mmy-can-478	tttggcaatggtagaactcaca	tttggcaatggtagaactcacactggtgaggtaatgggatccggtggttctagacttgccaacta
mmy-can-479	tccttcattccaccggagtctg	tccttcattccaccggagtctgtttcatacccaaccagatttcagtggagtgaagttca
mmy-can-480	tttcctcatattcattcaggagtg	ccctgagtgtatgtggtgaacctgaatttgccttgggtttcctcatattcattcaggagtg
mmy-can-481	tttggtccccttcaaccagct	ctggtcaaacggaaccaagtccgtcttcctgagaggtttggtccccttcaaccagct
mmy-can-482	aacccgtagatccgatcttg	aacccgtagatccgatcttgtggtgaagtggaccgcacaagctcgcttctatgggtct
mmy-can-483	tgtaaacatcctcgactgga	tgtaaacatcctcgactggaagctgtgaggccacagaggggctttcagtcggatgtttgcagct
mmy-can-484	acgcccttcccccccttcttca	gaggagggaggagaggggccacgttccctctgcctggaacgcccttcccccccttcttca
mmy-can-485	cagtgcaatgatattgtcaaagc	tctgacgaggttgcactactgtgctctgagaagcagtgcaatgatattgtcaaagc
mmy-can-486	tggaagactagtgattttgttgtt	tggaagactagtgattttgttgttctggtgtactatgacaacaagtcacagcttcctca
mmy-can-487	tgttcctgctgaactgagcca	tgttcctgctgaactgagccagtgtgtaaatgagaactgatatcagctcagtaggcaccg
mmy-can-488	tcggatccgtctgagcttgg	aagctcagagggctctgattcagaaagatcatcggatccgtctgagcttgg
mmy-can-489	taatactgtctggtaatgccg	tcttaccagacacggttagacctggtcctctgtctaatactgtctggtaatgccg
mmy-can-490	aggcagtgtagttagctgatt	aggcagtgtagttagctgattgctagtagtaccaatcactaactacacggccaag
mmy-can-491	tattgcacattactaagttg	tattgcacattactaagttgcatgttccacggcctcagtgcaatttagtgtgtgtgatatt
mmy-can-492	tgaggtagtaggttgtatggtt	tgaggtagtaggttgtatggtttagagttataccctgggagttaactgtacaaccttctagct
mmy-can-493	atgcacctgggcaaggattc	taatccttgctacctgggtgagagtgctgtcagaatgcaatgcacctgggcaaggattc
mmy-can-494	aatccttggaacctaggtgtgag	aatccttggaacctaggtgtgagtgctatttcagtgcaacacacctattcaagggtt
mmy-can-495	cagtgcaatgttaaaagggca	ctcttttcacattgtgctactgtctgcacctaccactagcagtgcaatgttaaaagggca
mmy-can-496	tgagaactgaattccatgggtt	tgagaactgaattccatgggttgtgtcagtgtcagacctgtgaagttcagttct
mmy-can-497	ttccctttgtcatcctatgcct	ttccctttgtcatcctatgcctgagaatatatgaaggaggctgggaaggcaaagggacgt
mmy-can-498	ttatcagaatctccaggggta	ttatcagaatctccaggggtacttataatttgaaaaagtcccccaggtgtgattctgatt
mmy-can-499	tcagtaacaaagattcatccttg	tcagtaacaaagattcatccttgtgtccgtcaagcagcaagggggatctttgtcacttggt
mmy-can-500	agatattgcacggttgatctct	aggttgtccgtgatgtatttgctttgatgatggcagatattgcacggttgatctct
mmy-can-501	ttgtgcttgatctaaccatg	ttgtgcttgatctaaccatgtggttgccaggtatgagtaaaacatggttccgtcaagcaccatg
mmy-can-502	gtccagttttcccaggaat	gtccagttttcccaggaatcccttagatgctaagatggggattcctggaaatactgttctt
mmy-can-503	aatcgtacagggtcatccact	tggttatccctgtcctgttcgttttactcatgtcgaatcgtacagggtcatccact
mmy-can-504	tgtgcaaatccatgcaaaactg	gttttgcaggtttgcatttcagcgtatatatgtatatatggctgtgcaaatccatgcaaaactg
mmy-can-505	tcacagtgaaccggtctct	cggggccgtagcactgtctgagaggtttacatttctcacagtgaaccggtctct
mmy-can-506	aattgcacggtatccatctg	ggtggatcacgatgcaattttgattagtataataggtgaaaaattgcacggtatccatctg
mmy-can-507	ctcctggctggctcgcca	gccaagggccaacccaggatggccccccaggaagctgctttcccctttcccatggcccgggtctcctggctggctcgcca
mmy-can-508	tggaatgtaaagaagtatgtat	acatacttctttatatgcccatatgacctgggaagctatggaatgtaaagaagtatgtat
mmy-can-509	tcaaggtccgctgtgaacacg	cattcaccgcgtgccttaattgtatgacattaaatcaaggtccgctgtgaacacg
mmy-can-510	tggtagactatggaacgtag	tggtagactatggaacgtaggctttatgatttttgacctatgtaacatggtccactaac
mmy-can-511	catcatcgtctcaaatgagtct	catcatcgtctcaaatgagtcttcagagggttctatcatttcgtcggatggaaagaagtgttctctgaagactggtaaggtggtgatgcg
mmy-can-512	agcagcattgtacagggctatga	ggcttctttacagtgctgccttgttgcatatggatcaagcagcattgtacagggctatga
mmy-can-513	attggcacttttttgagtgtg	cactccaaagggtgccattcaggtacaataatatatgattggcacttttttgagtgtg
mmy-can-514	tgtaaacatccccgactgga	tgtaaacatccccgactggaagctgtaagacagaactaagctttcagtcagatgtttgctac
mmy-can-515	tggaatgtaaagaagtatgtat	acatacttctttatgtacccatatgaacatacaatgctatggaatgtaaagaagtatgtat
mmy-can-516	tattgcacttgtcccggcctgt	gggtggggatttgttgcattacttgtgttatatataaagtattgcacttgtcccggcctgt
mmy-can-517	ttaatatcggacaaccattgt	aatggctgtccgtagtatggtctctctatttatggtgattaatatcggacaaccattgt
mmy-can-518	atcacattgccagggattacc	gggttcctggcatgctgatttgtgacttaagattaaaatcacattgccagggattacc
mmy-can-519	tgaggtagtaagttgtattgtt	taatataacctcttgcctactacccttgctagaggattctgctcatgccggggtgaggtagtaagttgtattgtt
mmy-can-520	tgacctatgaattgacagacagt	tgacctatgaattgacagacagtgtggctaagtgtgtctgtcatttctgtaggcca
mmy-can-521	agcagcattgtacagggct	agcttctttacagtgttgccttgtggcatggagttcaagcagcattgtacagggct
mmy-can-522	tacgtcatcgttgtcatcatca	gtggtgacgccgatggtgcgagctggaaatggggtgctacgtcatcgttgtcatcatca
mmy-can-523	ataagacgaacaaaaggtttg	agctttttgctcgcattatgtttctcatccgaatataagacgaacaaaaggtttg
mmy-can-524	tgtaaacatcctacactctca	tgtaaacatcctacactctcagctgtgagctcaaggtggctgggagagggttgtttactcc
mmy-can-525	aacattcattgctgtcggtggg	aacattcattgctgtcggtgggtttgagtctgaatcaactcactgatcaatgaatgca
mmy-can-526	ttttgcgatgtgttcctaata	ttttgcgatgtgttcctaatatgtaatataaatgtattgggaacattttgcatt
mmy-can-527	taatgcccctaaaaatcctt	aagggactttcaggggcagctgtgttttctgactcaagtcataatgcccctaaaaatcctt
mmy-can-528	aaagtgcttacagtgcaggtag	aaagtgcttacagtgcaggtagcttttggagatctactgcaatgcaagcacttctta
mmy-can-529	tgatatgtttgatatattaggt	tgatatgtttgatatattaggttgttatttaatccaactatatatcaaacatattcct
mmy-can-530	ttccctttgtcatcctttgcct	ttccctttgtcatcctttgcctcgggctcggagcggggcagggacggcaaagggatgc
mmy-can-531	ttccctttgtcatcctttgcct	ttccctttgtcatcctttgcctcgggctcggagcggggcagggacggcaaaggggtgc
mmy-can-532	agaggtcttccatgatgcatt	agaggtcttccatgatgcattcactgtactagtagctgaatcatacatggtagacct
mmy-can-533	tatgtaatatggtccacgtct	atggttgaccatagaacatgcgctatctctaagtcgtatgtaatatggtccacgtct
mmy-can-534	tagcagcacataatggtttg	tagcagcacataatggtttgtgggttttgaaaaggtgcaggccatattgtgctgcct
mmy-can-535	atcatgtatgatactgcaaaca	tttgcagcaacaggtgtgaacattctagcagcagtttgatgatcatgtatgatactgcaaaca
mmy-can-536	taggtagtttcatgttgttggga	taggtagtttcatgttgttgggattgagttttgaactcggcaacaagaaactgcctgag
mmy-can-537	ttttgcaatatgttcctgaat	ttttgcaatatgttcctgaatatgtaatataagtgtattgggaacattttgcatc
mmy-can-538	cttgaccaaagaatagacct	gtcattctttgtgatcaagtgctaccatgcatatccttgaccaaagaatagacct
mmy-can-539	cagtgcaatagtattgtcaaagc	gctctgactttattgcactactgtacttgacactagcagtgcaatagtattgtcaaagc

## Sheet: Table S2
miRNA id	mature miRNA sequence
mmy-can-1	tccacacaaccacatttgactg
mmy-can-2	ttagaccattgtcaattgagatg
mmy-can-3	tctcgtgcaccggacctctagt
mmy-can-4	tgctgacatatttactagaagg
mmy-can-5	cgaggaccatcggttggcgact
mmy-can-6	cactggggtgcctggccagcct
mmy-can-7	cgtggaccatcggttggcgacc
mmy-can-8	aggcccccggcggcgtcgggtcc
mmy-can-9	caggaatcgaacctgcaaccct
mmy-can-10	tgctggggtgcctggccagcct
mmy-can-11	tttactctcggttcctgtcagg
mmy-can-13	tccccaatcgcccctcaggag
mmy-can-15	ccctggggtgcctggccagcct
mmy-can-16	tgccccctggtagtcggtgtgc
mmy-can-17	ttctcaggttggtcagtcctgga
mmy-can-18	gatcaggcctaaaccagcagt
mmy-can-19	tattcacttatctcccagcctaca
mmy-can-20	aggtgacgcacccaggaatcggg
mmy-can-21	tgaatggcactttctgagtagt
mmy-can-22	caggctaggggagatgaccggat
mmy-can-23	tccctgatcgcccctcaggag
mmy-can-24	cggcagtcagacatccctctcg
mmy-can-26	aattacagatcgtctaagagga
mmy-can-27	aagggctgttttggtaccggaaa
mmy-can-28	tggtgacgcaccccagaattg
mmy-can-29	tcacggccggcggactgcatgc
mmy-can-30	ttagcttctatttcctggact
mmy-can-31	atagctcagaatgtcacttctg
mmy-can-33	tgccccctggtagtcggtgtgt
mmy-can-34	ttttgtgatgtgttcctaata
mmy-can-35	gatcgggcctaaacaggtagt
mmy-can-36	cgggacccctcgggggatatc
mmy-can-37	ttccggagtgcatcacctgaga
mmy-can-39	tgcccaggtcggaaggagctg
mmy-can-40	aagcagagaagggagcgaagcc
mmy-can-42	tgcactgaccaccagggggc
mmy-can-43	acagacagcaggtgtgtgggct
mmy-can-44	acttgcacctgctgatggcatg
mmy-can-45	tagggctctcgctcgctctct
mmy-can-46	tctttggccccttgagtgtgg
mmy-can-47	ttgatcagtcgttgcctctctct
mmy-can-48	tacccactgctggcacccggc
mmy-can-49	ttgatcagccggtgcctctctct
mmy-can-50	aaaggttggcaaccgctggt
mmy-can-51	ctgcacgtacatggatccatg
mmy-can-52	agccgtgatcgcccctcaggaa
mmy-can-53	atttaagtaatctgaaggcatt
mmy-can-54	tgattatcacctgtgccagtaga
mmy-can-55	caacactgtgctggaagatgg
mmy-can-56	cacacccactactggtgcccggc
mmy-can-57	tgcacccactgatggtactg
mmy-can-58	catggaggtctctgtctggct
mmy-can-59	ttgatcaaccgttgcctctctct
mmy-can-60	atgagatgcgctctgtccaggt
mmy-can-61	tgccatcagtggttgtgagcg
mmy-can-62	tctgctgcagccagagcgga
mmy-can-63	acctctgacccaaatgaacc
mmy-can-64	atgtatcagaccctgcctct
mmy-can-65	cactgaccaccagggggcagc
mmy-can-66	gttctgggtgcgtcatctgaga
mmy-can-67	ttgcagttggacatcccctgag
mmy-can-68	ccgaaactggtagtctgacatc
mmy-can-69	ttccggggtgtatcacctgaga
mmy-can-70	tgagctaagttgatggacatag
mmy-can-71	ggttccagagtgcatcacctga
mmy-can-72	ttgcaagatactcctctgtct
mmy-can-73	ataggtcagggcatgtgcagga
mmy-can-74	ttcacaagaaggtgccattcatg
mmy-can-75	ctgccctgtgttctctccagt
mmy-can-77	taaaccaggggtcgtgagttc
mmy-can-78	ttgtccaactgctgtcttagg
mmy-can-79	ttctctgccctcttcctccagg
mmy-can-80	tgaggggtgattagggccagc
mmy-can-81	ccaaattcacgcaagatttg
mmy-can-84	tgcccttaaaggcacgagaggac
mmy-can-85	ttccgggctgtgtcacctgaga
mmy-can-86	tcagatcctgtcctcctttcaagg
mmy-can-87	aggtgacgcaccctggaatca
mmy-can-88	gggggccggggagggggc
mmy-can-89	gtgggactcggtgagactggcc
mmy-can-90	gttccgggtgcatcacccgaga
mmy-can-91	cacccaggtgtttgttggaatc
mmy-can-93	aagatgagcagctctgaacc
mmy-can-94	aggtgacacaccccggaatcg
mmy-can-95	tggtgacgcacccagaaccaga
mmy-can-96	tgacctgtacctgaactcttgc
mmy-can-97	tgttgtactttttttttgtt
mmy-can-98	cggggaccatcggttggcgact
mmy-can-99	ctggccttggcccgtgtgg
mmy-can-100	ctggtcaagcaccccagc
mmy-can-101	tcagactcagccttggccaga
mmy-can-102	ttataaaacatcaagtgagatg
mmy-can-103	ctgcccacccacccacctgcagg
mmy-can-104	cgccagcagctggtgtgagcagt
mmy-can-105	ctggccatgctccccagcgggg
mmy-can-106	cggccccatttgcccctcagga
mmy-can-107	ctgaggggcgatcggggccgg
mmy-can-109	aggtgacacaccccggaattg
mmy-can-110	actgcagactcgtcctgtgagg
mmy-can-111	tccttctgtggggcgatcgat
mmy-can-112	ccaaaccagttgtgcctgtagc
mmy-can-114	cctggcgccatcagtgggt
mmy-can-115	gggatgtccgactgctggct
mmy-can-116	tcagcggcctcctccgggaccg
mmy-can-117	catggcgccatcagtgggtgc
mmy-can-118	agggtgatgcatctggaaccaga
mmy-can-119	cgctggggcgcctggccagcct
mmy-can-120	tgctggggtgcctggccag
mmy-can-121	tgttcgcctgccagcttagg
mmy-can-122	tcctggctctgtgccccgcccacc
mmy-can-123	cagggtacgaacgatctggagct
mmy-can-124	cccagaatgtcctgctgtgc
mmy-can-125	agccctgatcgccccttagg
mmy-can-126	tgatcagccgttgcctctct
mmy-can-127	tgttgagggtgagcaaaagtca
mmy-can-129	tcccctattggtcagtgcact
mmy-can-130	aatgtcaggccattgggct
mmy-can-131	tctgactgagagcttaggcct
mmy-can-132	ggccagcagtcggacatcccca
mmy-can-134	tgtcctgatcgccccttaggag
mmy-can-135	cctgggcccgcccccgcg
mmy-can-136	ccggggcactgcgggaaccgcg
mmy-can-137	atgctgaatgaccttgagagc
mmy-can-138	ttgcacctactgctggcactg
mmy-can-139	ccggcggcggcggcgact
mmy-can-140	agcaaggatgtcaaactcg
mmy-can-142	cctctggccacagcgaggct
mmy-can-143	gcgggcgggcggggccgggg
mmy-can-144	tggcagttggacatcgcctgagg
mmy-can-145	agccctgatcgcccctcaggag
mmy-can-146	acttgcatcagctgatggtg
mmy-can-147	ggggccggggagggggcc
mmy-can-148	agggggaggcggggaggggg
mmy-can-150	gcagggctcgctcggcacccg
mmy-can-151	tgctgtgtgagcaggtgtcgga
mmy-can-152	tttgggtccctgtgcggctgct
mmy-can-153	tcggcaccatcagcgggtgtga
mmy-can-154	tgtagaataagtgggaggcccc
mmy-can-155	tgggactgccagtttcggcct
mmy-can-156	ttccctgatcgcccctcagga
mmy-can-157	agccgccctgcctgaggcctgt
mmy-can-160	tgccccatttgcccctcaggag
mmy-can-162	tggatcagccgttgcctctct
mmy-can-164	tctggctaatgctctaacctga
mmy-can-165	acttgcacctgctgatggcact
mmy-can-167	ttgatcagccgttgcctct
mmy-can-168	tgggaaagtgctttgacatagt
mmy-can-169	tgctggcagtgagtgtgagtg
mmy-can-170	tgggtgacgcaccttggaatcggg
mmy-can-171	ggggccgggggtgggggt
mmy-can-172	ctcacacccactactggtgccc
mmy-can-173	tctgccccctggtggtcagtg
mmy-can-174	cctgggcctccctctttggggtg
mmy-can-175	tgtcctgattgccccttaggag
mmy-can-176	tgtgtggaaccagatgaaact
mmy-can-178	cacactgatcaccagggggc
mmy-can-179	tcaagtgttctagttcagaca
mmy-can-180	tgccccctggtagtcggtg
mmy-can-181	ccgggggaggcggggagg
mmy-can-184	gaagaaattaaggaaggact
mmy-can-185	acaaccctgtcacatacacctg
mmy-can-186	ccatgcaacattttggtggtg
mmy-can-187	ttggtgctgttagtgggtgca
mmy-can-189	tgttgatcagccgttgcct
mmy-can-190	tcctccctccatggacact
mmy-can-191	ctctccctctccgcgtct
mmy-can-192	tccccggcccctccgggcc
mmy-can-193	tggcagttggacatcccctgaaa
mmy-can-195	ttgatcagccgtggcctctctct
mmy-can-196	cagcgtgggtttgaactgtgc
mmy-can-197	actcacacccactgctagcgct
mmy-can-198	aggatgtctgactgctggct
mmy-can-199	tctccgccacctccacctcgg
mmy-can-200	tgttgatcagttgttgcct
mmy-can-202	gaccgggcctaaaccagcagt
mmy-can-204	ctggccatgccccccagaggga
mmy-can-205	tgactgtcctctccctacagc
mmy-can-206	cgcagtgctgtcagtgggt
mmy-can-207	cggggccgggggtgggga
mmy-can-208	gggggcgggcggggccggag
mmy-can-209	gtggggggccggggtgggg
mmy-can-211	gcctgtcctgagcttcccc
mmy-can-212	ttcttccagaggtgatggaact
mmy-can-213	ccccacccctcccgccccc
mmy-can-214	tatattctgctgttttgtgaga
mmy-can-216	ttgaagcctagggcgcgggcc
mmy-can-217	tcctgtattgtgctgcccc
mmy-can-218	cgaggaccatcggttggcaacc
mmy-can-219	acgctgtcagcgggtgcaag
mmy-can-220	ttgttcagccgttgcctctctct
mmy-can-221	cacgctcatgcacacaccca
mmy-can-222	tcctgttctgagctgcct
mmy-can-223	tccgtcgcagactacggacc
mmy-can-224	tcaccctgcagagagaggcc
mmy-can-225	gcgggactgggcgagttgagc
mmy-can-226	gacgcaacaccgcgggctct
mmy-can-228	ctgggcgcagaacgcttgcct
mmy-can-229	tgaggctcagtgtaagggaacact
mmy-can-230	cacccctggctccctcctca
mmy-can-231	ttgggcgctggcagtgggtgt
mmy-can-232	agcagcacccagcaggacctg
mmy-can-234	tggaccaccgattggcgacc
mmy-can-236	cggggtgggggcggggaggc
mmy-can-238	tgaggggcagagagcgagccc
mmy-can-239	tggggccgggggtggggg
mmy-can-240	ggaggcggggaggggggtg
mmy-can-242	tccccctcctctcttcccatca
mmy-can-243	cggggggtggcggggaggt
mmy-can-244	ccactgccccaggtgctg
mmy-can-245	tcctgtgagctctcgctggc
mmy-can-246	tttgtttctgaaatctagttg
mmy-can-247	ggggggccggggaggggggc
mmy-can-248	ctggccatgccccccagagggg
mmy-can-249	agccagcagtaggacatccccc
mmy-can-250	aaagccccctcctgtccccagg
mmy-can-251	caggtgatgcaccccggaatctga
mmy-can-252	atggattagaccctgcttct
mmy-can-253	gccgctgcggtgagccttgaagcct
mmy-can-254	gtgcagatcttggtggtagtagca
mmy-can-255	tccgtgcaccaggcctatagtt
mmy-can-257	ctgggcatggaacgcttgcc
mmy-can-258	aaagaaacagaatttccggagg
mmy-can-259	cactgtgagcagagctatca
mmy-can-260	actggacttctctgcccccaga
mmy-can-262	tgagcctctctctctctccagc
mmy-can-263	ttaggtgatgcaccctggaat
mmy-can-264	taattaagggtcaaagtacact
mmy-can-265	ccgggggaggcggggaggggt
mmy-can-266	tatcaggcttggacaggggac
mmy-can-267	gaggatctcaggaggtagtct
mmy-can-268	gaaccgttaccattacta
mmy-can-269	ccccaggacgcagggaag
mmy-can-272	tttaagtaatctgaaggcatt
mmy-can-273	gtccccggcacctccaccc
mmy-can-274	tccgggcacctggcacctcagct
mmy-can-275	ctggggaggcggggaggggga
mmy-can-276	gctggaggagatggaggctc
mmy-can-280	acgccgcccgtcgggccct
mmy-can-281	ggtggttcagtggtagaa
mmy-can-282	tcattttccctttccctccagc
mmy-can-283	cgagtttgacaggcttgctct
mmy-can-284	ccccctggtggtcagtgcaca
mmy-can-285	tcctgtactgacctgcccg
mmy-can-286	aggtggaggcggggagggggg
mmy-can-287	tgctgcactgagctgccc
mmy-can-288	ttgaatcccagcggtgcct
mmy-can-289	ttcctggtcatctcctctgtagc
mmy-can-291	tctgtgtcctcctactccccagg
mmy-can-292	aaagtgccatctgtcagctga
mmy-can-293	agactgactcaggcccacaga
mmy-can-294	ttcctgtcctccaggagctc
mmy-can-296	tgtgtaatggttagcactctggact
mmy-can-297	tggatgatgcaccccggaat
mmy-can-298	actgagacgacagactgct
mmy-can-299	ttccaccctgtctttgagca
mmy-can-300	tcagaggtcgaatagcctgct
mmy-can-301	cagggctgggctgggtggg
mmy-can-302	accaccatttgatctatttttg
mmy-can-304	caaagaattctcctttttggcta
mmy-can-306	tctctagttcttgcacgctct
mmy-can-307	tctgggaagctgacctctggtt
mmy-can-308	tgaaacatggaagcacttact
mmy-can-309	ttatctcgctggggcctcca
mmy-can-311	tgtgacctcggcctgtgacc
mmy-can-312	ggtagagcatgggactcttaatcc
mmy-can-314	acctgtagccctgcttgcttta
mmy-can-315	tgaggaagtagattttata
mmy-can-316	agtggcagagcatttgact
mmy-can-317	acaattctgtgtatctgatc
mmy-can-318	tttgcaggttcgattctggtca
mmy-can-319	tggcaagtaggtgataggatgt
mmy-can-320	gtagggcccaggaatctgcat
mmy-can-321	atggatcagaccctgcccct
mmy-can-322	tgatgtagtagattgaatagt
mmy-can-323	atccccagcatctccacc
mmy-can-324	acatggaaatgaactcagaga
mmy-can-325	acttggatgggagaccgcc
mmy-can-326	tcctccctggccctgccccag
mmy-can-327	aagcactgttcgtgacctgtgg
mmy-can-328	agtggggaggatgtctgggcaga
mmy-can-329	aaattagcaactgttgcagagc
mmy-can-331	attccttggctgtgtctgagcacc
mmy-can-332	tgactctctgctcttccctccagg
mmy-can-333	tctggtcccgggctgcaggc
mmy-can-334	gagaagttggactgcaatgagg
mmy-can-335	agtagttattctgcctgccagt
mmy-can-336	ttttggtcccatgtctagagct
mmy-can-337	tcctgtactgagctgccccgagg
mmy-can-338	tcctgtactgagctgccccgagc
mmy-can-339	tagcagcacgtaaatattggcg
mmy-can-341	tattgcacttgtcccggcctgt
mmy-can-342	tgaggtagtagattgtatagt
mmy-can-343	cattgcacttgtctcggtctga
mmy-can-344	caaagaattctccttttgggct
mmy-can-345	cataaagtagaaagcactact
mmy-can-346	ggatatcatcgtatactgtaagt
mmy-can-347	tgtaaacatccttgactggaagct
mmy-can-348	caaagtgctgttcgtgcaggt
mmy-can-349	agaggtaaaaatttgatttgact
mmy-can-350	ttcaagtaatccaggataggct
mmy-can-351	tcgaggagctcacagtctagt
mmy-can-352	aacattcaacgctgtcggtgagt
mmy-can-354	tgaggtagtaggttgtatagt
mmy-can-355	tacagtactgtgataactgaag
mmy-can-356	tgaggtagtagtttgtacagtt
mmy-can-358	aagctgccagttgaagaactgt
mmy-can-359	aacattcaacctgtcggtgagt
mmy-can-360	tgaggggcagagagcgagact
mmy-can-361	tgagatgaagcactgtagct
mmy-can-362	taccctgtagatccgaatttgt
mmy-can-363	tgagaactgaattccataggctgt
mmy-can-364	ttcacagtggctaagttctg
mmy-can-365	tagcagcacatcatggtttaca
mmy-can-366	tagcttatcagactgatgttga
mmy-can-367	tgaggtagtaagttgtattgtt
mmy-can-368	tgtgcaaatccatgcaaaactg
mmy-can-369	tctcccaaccctgtaccatgg
mmy-can-370	taccctgtagaaccgaatttgt
mmy-can-371	agcagcattgtacagggctatga
mmy-can-372	tcagtgcactacagaactttgt
mmy-can-373	caaagtgcttacagtgcaggtag
mmy-can-374	ttaatgctaatcgtgataggggt
mmy-can-375	tcagtgcatcacagaactttgt
mmy-can-376	cactagattgtgagctcctgga
mmy-can-377	tggaagactagtgattttgttgtt
mmy-can-378	tgtgcaaatctatgcaaaactga
mmy-can-379	tgtaaacatcctacactcagct
mmy-can-380	agaggtagtaggttgcatagt
mmy-can-381	taaagtgcttatagtgcaggtag
mmy-can-382	taaggtgcatctagtgcagat
mmy-can-383	actggacttggagtcagaaggcc
mmy-can-384	tagcaccatctgaaatcggtt
mmy-can-385	tcgaccggacctcgaccggct
mmy-can-386	tagcaccatttgaaatcggtt
mmy-can-387	tggagagaaaggcagttcctga
mmy-can-389	aacattcattgttgtcggtggg
mmy-can-390	tgtaacagcaactccatgtgga
mmy-can-392	aatcactaactccactgccatc
mmy-can-394	taattttatgtataagctagt
mmy-can-395	atctcaggttcgtcagcccatg
mmy-can-396	catgccttgagtgtaggaccg
mmy-can-397	tgtgacagattgataactgaaagg
mmy-can-398	tctctgggcctgtgtcttaggct
mmy-can-399	taggtagtttcctgttgttggga
mmy-can-400	gagagatcagaggcgcagagt
mmy-can-401	tccctgtcctccaggagctc
mmy-can-402	tgcggggctagggctaacagca
mmy-can-403	ttataaagcaatgagactgatt
mmy-can-404	tacccattgcatatcggagttg
mmy-can-405	acaagtcaggctcttgggacc
mmy-can-406	cagcagcaattcatgttttga
mmy-can-407	atgcacctgggcaaggattctga
mmy-can-408	acagtagtctgcacattggtt
mmy-can-410	tagcaccatttgaaatcagtg
mmy-can-411	agctacattgtctgctgggtt
mmy-can-413	cacgctcatgcacacacccaca
mmy-can-414	agctacatctggctactgggtctc
mmy-can-415	attccaagatgtgtcatccatg
mmy-can-416	taacagtctacagccatggtc
mmy-can-417	tccctgagaccctaacttgtga
mmy-can-418	tttggtccccttcaaccagctgt
mmy-can-420	tctttggttatctagctgtatga
mmy-can-421	tggagtgtgacaatggtgttt
mmy-can-422	aagcccttaccccaaaaagcat
mmy-can-424	ttcccggtgcgtcacccgaga
mmy-can-425	tttgataagctgacatgggac
mmy-can-426	gagtattgtttctgctgcccggg
mmy-can-427	tccggttctcagggctccacc
mmy-can-428	aactggcctacaaagtcccagt
mmy-can-429	accttggctgcagactgcttact
mmy-can-430	tatatatatatatgtacgtatg
mmy-can-431	ctcccacatgcagggtttgca
mmy-can-432	agatcagaaggtgattgtggct
mmy-can-433	atcgaggctagagtcacgcttgg
mmy-can-434	ttacagttgttcaaccagttact
mmy-can-435	tatggcactggtagaattcact
mmy-can-436	tgaagtgcgccttcctgagtaga
mmy-can-437	caaagtgctcatagtgcaggtag
mmy-can-438	tagatctggggtagggcctggg
mmy-can-439	aaggtagatagaacaggtcttgt
mmy-can-440	tctacagtgcacgtgtctccagt
mmy-can-441	catcatcgtctcaaatgagtct
mmy-can-442	tccgagcctgggtctccctct
mmy-can-443	ttgcagtaacaggtgtgaacatt
mmy-can-444	tatggcttttcattcctatgtga
mmy-can-445	aactggcccacaaagtcccgct
mmy-can-446	taaggcacgcggtgaatgcc
mmy-can-448	aacgtagaggaaattccacct
mmy-can-449	tagtagaccgtatagcgtacg
mmy-can-450	tgtatgtcaactgatccacagt
mmy-can-451	tcaagagcaataacgaaaaatgt
mmy-can-452	ctgccctggcccgagggaccga
mmy-can-453	tatacctcagttttaacaggtg
mmy-can-454	agatgtccagccacaattctcg
mmy-can-455	tgtttgcagaggaaactgaga
mmy-can-456	cggtggaccgtagagcatgcgt
mmy-can-457	aataatacatggttgatctt
mmy-can-458	aagttgttcgtggtggattcg
mmy-can-459	tattgcactcgtcccggcct
mmy-can-460	taatactgccgggtaatgatgga
mmy-can-461	tccattacactaccctgcct
mmy-can-462	ctcctggggcccgcactcttg
mmy-can-464	tggtgatcagctgttgcct
mmy-can-465	cctctgggcccttcctccagc
mmy-can-466	ttgtgcttgatctaaccatg
mmy-can-467	aatggcgccactagggttg
mmy-can-468	accacagggtagaaccacggaca
mmy-can-469	caatgtttccacagtgcat
mmy-can-471	taacactgtctggtaaagatg
mmy-can-472	ttagggccctggctccatct
mmy-can-473	tctcacacagaaatcgcacccg
mmy-can-474	tatacaagggcaagctctct
mmy-can-475	agctggtgttgtgaatcaggccg
mmy-can-476	gcccctgggcctatcctaga
mmy-can-477	ttaagacttgcagtgatgtt
mmy-can-478	tttggcaatggtagaactcaca
mmy-can-479	tccttcattccaccggagtctg
mmy-can-480	tttcctcatattcattcaggagtg
mmy-can-481	tttggtccccttcaaccagct
mmy-can-482	aacccgtagatccgatcttg
mmy-can-483	tgtaaacatcctcgactgga
mmy-can-484	acgcccttcccccccttcttca
mmy-can-485	cagtgcaatgatattgtcaaagc
mmy-can-487	tgttcctgctgaactgagcca
mmy-can-488	tcggatccgtctgagcttgg
mmy-can-489	taatactgtctggtaatgccg
mmy-can-490	aggcagtgtagttagctgatt
mmy-can-491	tattgcacattactaagttg
mmy-can-492	tgaggtagtaggttgtatggtt
mmy-can-493	atgcacctgggcaaggattc
mmy-can-494	aatccttggaacctaggtgtgag
mmy-can-495	cagtgcaatgttaaaagggca
mmy-can-496	tgagaactgaattccatgggtt
mmy-can-497	ttccctttgtcatcctatgcct
mmy-can-498	ttatcagaatctccaggggta
mmy-can-499	tcagtaacaaagattcatccttg
mmy-can-500	agatattgcacggttgatctct
mmy-can-502	gtccagttttcccaggaat
mmy-can-503	aatcgtacagggtcatccact
mmy-can-505	tcacagtgaaccggtctct
mmy-can-506	aattgcacggtatccatctg
mmy-can-507	ctcctggctggctcgcca
mmy-can-508	tggaatgtaaagaagtatgtat
mmy-can-509	tcaaggtccgctgtgaacacg
mmy-can-510	tggtagactatggaacgtag
mmy-can-513	attggcacttttttgagtgtg
mmy-can-514	tgtaaacatccccgactgga
mmy-can-517	ttaatatcggacaaccattgt
mmy-can-518	atcacattgccagggattacc
mmy-can-520	tgacctatgaattgacagacagt
mmy-can-521	agcagcattgtacagggct
mmy-can-522	tacgtcatcgttgtcatcatca
mmy-can-523	ataagacgaacaaaaggtttg
mmy-can-524	tgtaaacatcctacactctca
mmy-can-525	aacattcattgctgtcggtggg
mmy-can-526	ttttgcgatgtgttcctaata
mmy-can-527	taatgcccctaaaaatcctt
mmy-can-528	aaagtgcttacagtgcaggtag
mmy-can-529	tgatatgtttgatatattaggt
mmy-can-530	ttccctttgtcatcctttgcct
mmy-can-532	agaggtcttccatgatgcatt
mmy-can-533	tatgtaatatggtccacgtct
mmy-can-534	tagcagcacataatggtttg
mmy-can-535	atcatgtatgatactgcaaaca
mmy-can-536	taggtagtttcatgttgttggga
mmy-can-537	ttttgcaatatgttcctgaat
mmy-can-538	cttgaccaaagaatagacct
mmy-can-539	cagtgcaatagtattgtcaaagc

## Sheet: Table S3
	novel seeds
1	aaacca
2	acaccc
3	acccac
4	acugac
5	acuggg
6	aggaau
7	auauuc
8	aucggg
9	auucac
10	cacggc
11	ccacac
12	ccacca
13	ccccua
14	cucgug
15	gcugac
16	ggcagu
17	ggcccc
18	ggguga
19	uagacc
20	uagguc
21	uauaaa
22	uccggg
23	ucuacg
24	ucucug
25	ugcacg
26	uguauc
27	ugucca
28	uuccgg
29	uucugg

## Sheet: Table S4
Species	Scientific name	No. of bat miRNA mapping to non-bat genomes
Cow	Bos taurus(v3.1)	157
Dog	Canis lupus familiaris(v3.1)	149
Dolphin	Tursiops truncatus(v1.0)	147
Elephant	Loxodonta africana(v3.0)	128
Horse	Equus caballus(v2.0)	158
Human	Homo sapiens(v37)	160
Macaque	Macaca mulatta(v1.0)	131
Mouse	Mus musculus(v37)	96
Mouse lemur	Microcebus murinus(v1.0)	107
Pig	Sus scrofa(v10.2)	131
Rabbit	Oryctolagus cuniculus(v2.0)	126
Shrew	Sorex araneus(v1.0)	65
Whale	Balaena mysticetus(v1.0)	164
	No. of bat specific miRNA	351

## Sheet: Table S5
bat specific miRNA	mature miRNA sequence
mmy-can-1	TCCACACAACCACATTTGACTG
mmy-can-10	TGCTGGGGTGCCTGGCCAGCCT
mmy-can-100	CTGGTCAAGCACCCCAGC
mmy-can-101	TCAGACTCAGCCTTGGCCAGA
mmy-can-102	TTATAAAACATCAAGTGAGATG
mmy-can-103	CTGCCCACCCACCCACCTGCAGG
mmy-can-104	CGCCAGCAGCTGGTGTGAGCAGT
mmy-can-105	CTGGCCATGCTCCCCAGCGGGG
mmy-can-106	CGGCCCCATTTGCCCCTCAGGA
mmy-can-107	CTGAGGGGCGATCGGGGCCGG
mmy-can-108	CGGCCCCATTTGCCCCTCAGGA
mmy-can-109	AGGTGACACACCCCGGAATTG
mmy-can-11	TTTACTCTCGGTTCCTGTCAGG
mmy-can-110	ACTGCAGACTCGTCCTGTGAGG
mmy-can-111	TCCTTCTGTGGGGCGATCGAT
mmy-can-112	CCAAACCAGTTGTGCCTGTAGC
mmy-can-113	CTGGTCAAGCACCCCAGC
mmy-can-114	CCTGGCGCCATCAGTGGGT
mmy-can-115	GGGATGTCCGACTGCTGGCT
mmy-can-116	TCAGCGGCCTCCTCCGGGACCG
mmy-can-117	CATGGCGCCATCAGTGGGTGC
mmy-can-118	AGGGTGATGCATCTGGAACCAGA
mmy-can-119	CGCTGGGGCGCCTGGCCAGCCT
mmy-can-12	TGCTGGGGTGCCTGGCCAGCCT
mmy-can-120	TGCTGGGGTGCCTGGCCAG
mmy-can-121	TGTTCGCCTGCCAGCTTAGG
mmy-can-122	TCCTGGCTCTGTGCCCCGCCCACC
mmy-can-124	CCCAGAATGTCCTGCTGTGC
mmy-can-125	AGCCCTGATCGCCCCTTAGG
mmy-can-126	TGATCAGCCGTTGCCTCTCT
mmy-can-127	TGTTGAGGGTGAGCAAAAGTCA
mmy-can-128	TGAGGGGTGATTAGGGCCAGC
mmy-can-129	TCCCCTATTGGTCAGTGCACT
mmy-can-13	TCCCCAATCGCCCCTCAGGAG
mmy-can-130	AATGTCAGGCCATTGGGCT
mmy-can-131	TCTGACTGAGAGCTTAGGCCT
mmy-can-132	GGCCAGCAGTCGGACATCCCCA
mmy-can-133	TGAGGGGTGATTAGGGCCAGC
mmy-can-134	TGTCCTGATCGCCCCTTAGGAG
mmy-can-135	CCTGGGCCCGCCCCCGCG
mmy-can-136	CCGGGGCACTGCGGGAACCGCG
mmy-can-137	ATGCTGAATGACCTTGAGAGC
mmy-can-138	TTGCACCTACTGCTGGCACTG
mmy-can-14	TCCCCAATCGCCCCTCAGGAG
mmy-can-140	AGCAAGGATGTCAAACTCG
mmy-can-141	TGCACTGACCACCAGGGGGC
mmy-can-142	CCTCTGGCCACAGCGAGGCT
mmy-can-144	TGGCAGTTGGACATCGCCTGAGG
mmy-can-145	AGCCCTGATCGCCCCTCAGGAG
mmy-can-146	ACTTGCATCAGCTGATGGTG
mmy-can-147	GGGGCCGGGGAGGGGGCC
mmy-can-148	AGGGGGAGGCGGGGAGGGGG
mmy-can-149	CCTCTGGCCACAGCGAGGCT
mmy-can-15	CCCTGGGGTGCCTGGCCAGCCT
mmy-can-150	GCAGGGCTCGCTCGGCACCCG
mmy-can-151	TGCTGTGTGAGCAGGTGTCGGA
mmy-can-152	TTTGGGTCCCTGTGCGGCTGCT
mmy-can-153	TCGGCACCATCAGCGGGTGTGA
mmy-can-154	TGTAGAATAAGTGGGAGGCCCC
mmy-can-155	TGGGACTGCCAGTTTCGGCCT
mmy-can-156	TTCCCTGATCGCCCCTCAGGA
mmy-can-157	AGCCGCCCTGCCTGAGGCCTGT
mmy-can-158	TTCCGGGCTGTGTCACCTGAGA
mmy-can-159	TGATCAGCCGTTGCCTCTCT
mmy-can-16	TGCCCCCTGGTAGTCGGTGTGC
mmy-can-160	TGCCCCATTTGCCCCTCAGGAG
mmy-can-161	CCTCTGGCCACAGCGAGGCT
mmy-can-162	TGGATCAGCCGTTGCCTCTCT
mmy-can-163	CCTCTGGCCACAGCGAGGCT
mmy-can-164	TCTGGCTAATGCTCTAACCTGA
mmy-can-165	ACTTGCACCTGCTGATGGCACT
mmy-can-166	TTGATCAGTCGTTGCCTCTCTCT
mmy-can-167	TTGATCAGCCGTTGCCTCT
mmy-can-168	TGGGAAAGTGCTTTGACATAGT
mmy-can-169	TGCTGGCAGTGAGTGTGAGTG
mmy-can-17	TTCTCAGGTTGGTCAGTCCTGGA
mmy-can-170	TGGGTGACGCACCTTGGAATCGGG
mmy-can-171	GGGGCCGGGGGTGGGGGT
mmy-can-172	CTCACACCCACTACTGGTGCCC
mmy-can-173	TCTGCCCCCTGGTGGTCAGTG
mmy-can-174	CCTGGGCCTCCCTCTTTGGGGTG
mmy-can-175	TGTCCTGATTGCCCCTTAGGAG
mmy-can-176	TGTGTGGAACCAGATGAAACT
mmy-can-177	TGATCAGCCGTTGCCTCTCT
mmy-can-178	CACACTGATCACCAGGGGGC
mmy-can-179	TCAAGTGTTCTAGTTCAGACA
mmy-can-18	GATCAGGCCTAAACCAGCAGT
mmy-can-180	TGCCCCCTGGTAGTCGGTG
mmy-can-181	CCGGGGGAGGCGGGGAGG
mmy-can-182	TCTGCTGCAGCCAGAGCGGA
mmy-can-183	CCTCTGGCCACAGCGAGGCT
mmy-can-184	GAAGAAATTAAGGAAGGACT
mmy-can-185	ACAACCCTGTCACATACACCTG
mmy-can-186	CCATGCAACATTTTGGTGGTG
mmy-can-187	TTGGTGCTGTTAGTGGGTGCA
mmy-can-188	TCCCTGATCGCCCCTCAGGAG
mmy-can-189	TGTTGATCAGCCGTTGCCT
mmy-can-19	TATTCACTTATCTCCCAGCCTACA
mmy-can-190	TCCTCCCTCCATGGACACT
mmy-can-191	CTCTCCCTCTCCGCGTCT
mmy-can-192	TCCCCGGCCCCTCCGGGCC
mmy-can-193	TGGCAGTTGGACATCCCCTGAAA
mmy-can-194	TGATCAGCCGTTGCCTCTCT
mmy-can-195	TTGATCAGCCGTGGCCTCTCTCT
mmy-can-196	CAGCGTGGGTTTGAACTGTGC
mmy-can-197	ACTCACACCCACTGCTAGCGCT
mmy-can-198	AGGATGTCTGACTGCTGGCT
mmy-can-199	TCTCCGCCACCTCCACCTCGG
mmy-can-2	TTAGACCATTGTCAATTGAGATG
mmy-can-20	AGGTGACGCACCCAGGAATCGGG
mmy-can-200	TGTTGATCAGTTGTTGCCT
mmy-can-201	TGATCAGCCGTTGCCTCTCT
mmy-can-202	GACCGGGCCTAAACCAGCAGT
mmy-can-203	TGTTGATCAGTTGTTGCCT
mmy-can-204	CTGGCCATGCCCCCCAGAGGGA
mmy-can-205	TGACTGTCCTCTCCCTACAGC
mmy-can-206	CGCAGTGCTGTCAGTGGGT
mmy-can-207	CGGGGCCGGGGGTGGGGA
mmy-can-208	GGGGGCGGGCGGGGCCGGAG
mmy-can-209	GTGGGGGGCCGGGGTGGGG
mmy-can-21	TGAATGGCACTTTCTGAGTAGT
mmy-can-210	TCCCTGATCGCCCCTCAGGAG
mmy-can-211	GCCTGTCCTGAGCTTCCCC
mmy-can-213	CCCCACCCCTCCCGCCCCC
mmy-can-214	TATATTCTGCTGTTTTGTGAGA
mmy-can-215	AGCCGCCCTGCCTGAGGCCTGT
mmy-can-216	TTGAAGCCTAGGGCGCGGGCC
mmy-can-217	TCCTGTATTGTGCTGCCCC
mmy-can-218	CGAGGACCATCGGTTGGCAACC
mmy-can-219	ACGCTGTCAGCGGGTGCAAG
mmy-can-22	CAGGCTAGGGGAGATGACCGGAT
mmy-can-220	TTGTTCAGCCGTTGCCTCTCTCT
mmy-can-221	CACGCTCATGCACACACCCA
mmy-can-222	TCCTGTTCTGAGCTGCCT
mmy-can-224	TCACCCTGCAGAGAGAGGCC
mmy-can-225	GCGGGACTGGGCGAGTTGAGC
mmy-can-226	GACGCAACACCGCGGGCTCT
mmy-can-227	TCACCCTGCAGAGAGAGGCC
mmy-can-228	CTGGGCGCAGAACGCTTGCCT
mmy-can-229	TGAGGCTCAGTGTAAGGGAACACT
mmy-can-23	TCCCTGATCGCCCCTCAGGAG
mmy-can-230	CACCCCTGGCTCCCTCCTCA
mmy-can-231	TTGGGCGCTGGCAGTGGGTGT
mmy-can-232	AGCAGCACCCAGCAGGACCTG
mmy-can-233	CGTGGACCATCGGTTGGCGACC
mmy-can-234	TGGACCACCGATTGGCGACC
mmy-can-235	TTGATCAGCCGTTGCCTCT
mmy-can-236	CGGGGTGGGGGCGGGGAGGC
mmy-can-237	TTGATCAGTCGTTGCCTCTCTCT
mmy-can-238	TGAGGGGCAGAGAGCGAGCCC
mmy-can-239	TGGGGCCGGGGGTGGGGG
mmy-can-24	CGGCAGTCAGACATCCCTCTCG
mmy-can-240	GGAGGCGGGGAGGGGGGTG
mmy-can-241	TGTTGATCAGCCGTTGCCT
mmy-can-242	TCCCCCTCCTCTCTTCCCATCA
mmy-can-243	CGGGGGGTGGCGGGGAGGT
mmy-can-245	TCCTGTGAGCTCTCGCTGGC
mmy-can-246	TTTGTTTCTGAAATCTAGTTG
mmy-can-247	GGGGGGCCGGGGAGGGGGGC
mmy-can-248	CTGGCCATGCCCCCCAGAGGGG
mmy-can-249	AGCCAGCAGTAGGACATCCCCC
mmy-can-25	TCCCTGATCGCCCCTCAGGAG
mmy-can-250	AAAGCCCCCTCCTGTCCCCAGG
mmy-can-251	CAGGTGATGCACCCCGGAATCTGA
mmy-can-252	ATGGATTAGACCCTGCTTCT
mmy-can-254	GTGCAGATCTTGGTGGTAGTAGCA
mmy-can-255	TCCGTGCACCAGGCCTATAGTT
mmy-can-256	TTCCGGGCTGTGTCACCTGAGA
mmy-can-257	CTGGGCATGGAACGCTTGCC
mmy-can-258	AAAGAAACAGAATTTCCGGAGG
mmy-can-259	CACTGTGAGCAGAGCTATCA
mmy-can-26	AATTACAGATCGTCTAAGAGGA
mmy-can-260	ACTGGACTTCTCTGCCCCCAGA
mmy-can-261	TGCCCAGGTCGGAAGGAGCTG
mmy-can-262	TGAGCCTCTCTCTCTCTCCAGC
mmy-can-263	TTAGGTGATGCACCCTGGAAT
mmy-can-264	TAATTAAGGGTCAAAGTACACT
mmy-can-265	CCGGGGGAGGCGGGGAGGGGT
mmy-can-266	TATCAGGCTTGGACAGGGGAC
mmy-can-267	GAGGATCTCAGGAGGTAGTCT
mmy-can-269	CCCCAGGACGCAGGGAAG
mmy-can-27	AAGGGCTGTTTTGGTACCGGAAA
mmy-can-270	TAATTAAGGGTCAAAGTACACT
mmy-can-271	CCTCTGGCCACAGCGAGGCT
mmy-can-272	TTTAAGTAATCTGAAGGCATT
mmy-can-273	GTCCCCGGCACCTCCACCC
mmy-can-274	TCCGGGCACCTGGCACCTCAGCT
mmy-can-275	CTGGGGAGGCGGGGAGGGGGA
mmy-can-276	GCTGGAGGAGATGGAGGCTC
mmy-can-277	CGAGGACCATCGGTTGGCAACC
mmy-can-278	CTGGGGAGGCGGGGAGGGGGA
mmy-can-279	TTCCGGAGTGCATCACCTGAGA
mmy-can-28	TGGTGACGCACCCCAGAATTG
mmy-can-280	ACGCCGCCCGTCGGGCCCT
mmy-can-281	GGTGGTTCAGTGGTAGAA
mmy-can-282	TCATTTTCCCTTTCCCTCCAGC
mmy-can-283	CGAGTTTGACAGGCTTGCTCT
mmy-can-284	CCCCCTGGTGGTCAGTGCACA
mmy-can-285	TCCTGTACTGACCTGCCCG
mmy-can-286	AGGTGGAGGCGGGGAGGGGGG
mmy-can-287	TGCTGCACTGAGCTGCCC
mmy-can-288	TTGAATCCCAGCGGTGCCT
mmy-can-29	TCACGGCCGGCGGACTGCATGC
mmy-can-290	TGCCCCCTGGTAGTCGGTG
mmy-can-291	TCTGTGTCCTCCTACTCCCCAGG
mmy-can-292	AAAGTGCCATCTGTCAGCTGA
mmy-can-293	AGACTGACTCAGGCCCACAGA
mmy-can-294	TTCCTGTCCTCCAGGAGCTC
mmy-can-295	CCTCTGGCCACAGCGAGGCT
mmy-can-296	TGTGTAATGGTTAGCACTCTGGACT
mmy-can-297	TGGATGATGCACCCCGGAAT
mmy-can-299	TTCCACCCTGTCTTTGAGCA
mmy-can-3	TCTCGTGCACCGGACCTCTAGT
mmy-can-30	TTAGCTTCTATTTCCTGGACT
mmy-can-300	TCAGAGGTCGAATAGCCTGCT
mmy-can-301	CAGGGCTGGGCTGGGTGGG
mmy-can-303	GGGGGCCGGGGAGGGGGC
mmy-can-304	CAAAGAATTCTCCTTTTTGGCTA
mmy-can-305	TATATTCTGCTGTTTTGTGAGA
mmy-can-307	TCTGGGAAGCTGACCTCTGGTT
mmy-can-308	TGAAACATGGAAGCACTTACT
mmy-can-309	TTATCTCGCTGGGGCCTCCA
mmy-can-310	CTGGCCATGCCCCCCAGAGGGG
mmy-can-311	TGTGACCTCGGCCTGTGACC
mmy-can-312	GGTAGAGCATGGGACTCTTAATCC
mmy-can-313	CTGGCCATGCCCCCCAGAGGGG
mmy-can-314	ACCTGTAGCCCTGCTTGCTTTA
mmy-can-316	AGTGGCAGAGCATTTGACT
mmy-can-318	TTTGCAGGTTCGATTCTGGTCA
mmy-can-319	TGGCAAGTAGGTGATAGGATGT
mmy-can-320	GTAGGGCCCAGGAATCTGCAT
mmy-can-321	ATGGATCAGACCCTGCCCCT
mmy-can-322	TGATGTAGTAGATTGAATAGT
mmy-can-323	ATCCCCAGCATCTCCACC
mmy-can-324	ACATGGAAATGAACTCAGAGA
mmy-can-326	TCCTCCCTGGCCCTGCCCCAG
mmy-can-327	AAGCACTGTTCGTGACCTGTGG
mmy-can-328	AGTGGGGAGGATGTCTGGGCAGA
mmy-can-329	AAATTAGCAACTGTTGCAGAGC
mmy-can-33	TGCCCCCTGGTAGTCGGTGTGT
mmy-can-330	ACGCTGTCAGCGGGTGCAAG
mmy-can-332	TGACTCTCTGCTCTTCCCTCCAGG
mmy-can-333	TCTGGTCCCGGGCTGCAGGC
mmy-can-334	GAGAAGTTGGACTGCAATGAGG
mmy-can-335	AGTAGTTATTCTGCCTGCCAGT
mmy-can-336	TTTTGGTCCCATGTCTAGAGCT
mmy-can-337	TCCTGTACTGAGCTGCCCCGAGG
mmy-can-338	TCCTGTACTGAGCTGCCCCGAGC
mmy-can-339	TAGCAGCACGTAAATATTGGCG
mmy-can-349	AGAGGTAAAAATTTGATTTGACT
mmy-can-35	GATCGGGCCTAAACAGGTAGT
mmy-can-36	CGGGACCCCTCGGGGGATATC
mmy-can-367	TGAGGTAGTAAGTTGTATTGTT
mmy-can-369	TCTCCCAACCCTGTACCATGG
mmy-can-37	TTCCGGAGTGCATCACCTGAGA
mmy-can-374	TTAATGCTAATCGTGATAGGGGT
mmy-can-38	TTCCGGAGTGCATCACCTGAGA
mmy-can-39	TGCCCAGGTCGGAAGGAGCTG
mmy-can-392	AATCACTAACTCCACTGCCATC
mmy-can-393	AATCACTAACTCCACTGCCATC
mmy-can-395	ATCTCAGGTTCGTCAGCCCATG
mmy-can-4	TGCTGACATATTTACTAGAAGG
mmy-can-40	AAGCAGAGAAGGGAGCGAAGCC
mmy-can-401	TCCCTGTCCTCCAGGAGCTC
mmy-can-41	AAGCAGAGAAGGGAGCGAAGCC
mmy-can-413	CACGCTCATGCACACACCCACA
mmy-can-415	ATTCCAAGATGTGTCATCCATG
mmy-can-42	TGCACTGACCACCAGGGGGC
mmy-can-424	TTCCCGGTGCGTCACCCGAGA
mmy-can-426	GAGTATTGTTTCTGCTGCCCGGG
mmy-can-429	ACCTTGGCTGCAGACTGCTTACT
mmy-can-436	TGAAGTGCGCCTTCCTGAGTAGA
mmy-can-437	CAAAGTGCTCATAGTGCAGGTAG
mmy-can-44	ACTTGCACCTGCTGATGGCATG
mmy-can-444	TATGGCTTTTCATTCCTATGTGA
mmy-can-448	AACGTAGAGGAAATTCCACCT
mmy-can-45	TAGGGCTCTCGCTCGCTCTCT
mmy-can-456	CGGTGGACCGTAGAGCATGCGT
mmy-can-46	TCTTTGGCCCCTTGAGTGTGG
mmy-can-464	TGGTGATCAGCTGTTGCCT
mmy-can-47	TTGATCAGTCGTTGCCTCTCTCT
mmy-can-470	CACGCTCATGCACACACCCACA
mmy-can-48	TACCCACTGCTGGCACCCGGC
mmy-can-487	TGTTCCTGCTGAACTGAGCCA
mmy-can-489	TAATACTGTCTGGTAATGCCG
mmy-can-49	TTGATCAGCCGGTGCCTCTCTCT
mmy-can-491	TATTGCACATTACTAAGTTG
mmy-can-499	TCAGTAACAAAGATTCATCCTTG
mmy-can-5	CGAGGACCATCGGTTGGCGACT
mmy-can-50	AAAGGTTGGCAACCGCTGGT
mmy-can-507	CTCCTGGCTGGCTCGCCA
mmy-can-508	TGGAATGTAAAGAAGTATGTAT
mmy-can-51	CTGCACGTACATGGATCCATG
mmy-can-519	TGAGGTAGTAAGTTGTATTGTT
mmy-can-52	AGCCGTGATCGCCCCTCAGGAA
mmy-can-522	TACGTCATCGTTGTCATCATCA
mmy-can-527	TAATGCCCCTAAAAATCCTT
mmy-can-53	ATTTAAGTAATCTGAAGGCATT
mmy-can-530	TTCCCTTTGTCATCCTTTGCCT
mmy-can-531	TTCCCTTTGTCATCCTTTGCCT
mmy-can-532	AGAGGTCTTCCATGATGCATT
mmy-can-538	CTTGACCAAAGAATAGACCT
mmy-can-539	CAGTGCAATAGTATTGTCAAAGC
mmy-can-54	TGATTATCACCTGTGCCAGTAGA
mmy-can-56	CACACCCACTACTGGTGCCCGGC
mmy-can-57	TGCACCCACTGATGGTACTG
mmy-can-59	TTGATCAACCGTTGCCTCTCTCT
mmy-can-6	CACTGGGGTGCCTGGCCAGCCT
mmy-can-60	ATGAGATGCGCTCTGTCCAGGT
mmy-can-61	TGCCATCAGTGGTTGTGAGCG
mmy-can-62	TCTGCTGCAGCCAGAGCGGA
mmy-can-63	ACCTCTGACCCAAATGAACC
mmy-can-64	ATGTATCAGACCCTGCCTCT
mmy-can-65	CACTGACCACCAGGGGGCAGC
mmy-can-66	GTTCTGGGTGCGTCATCTGAGA
mmy-can-67	TTGCAGTTGGACATCCCCTGAG
mmy-can-68	CCGAAACTGGTAGTCTGACATC
mmy-can-69	TTCCGGGGTGTATCACCTGAGA
mmy-can-7	CGTGGACCATCGGTTGGCGACC
mmy-can-70	TGAGCTAAGTTGATGGACATAG
mmy-can-71	GGTTCCAGAGTGCATCACCTGA
mmy-can-72	TTGCAAGATACTCCTCTGTCT
mmy-can-73	ATAGGTCAGGGCATGTGCAGGA
mmy-can-74	TTCACAAGAAGGTGCCATTCATG
mmy-can-75	CTGCCCTGTGTTCTCTCCAGT
mmy-can-76	TGCCATCAGTGGTTGTGAGCG
mmy-can-77	TAAACCAGGGGTCGTGAGTTC
mmy-can-78	TTGTCCAACTGCTGTCTTAGG
mmy-can-79	TTCTCTGCCCTCTTCCTCCAGG
mmy-can-8	AGGCCCCCGGCGGCGTCGGGTCC
mmy-can-80	TGAGGGGTGATTAGGGCCAGC
mmy-can-81	CCAAATTCACGCAAGATTTG
mmy-can-82	CCAAATTCACGCAAGATTTG
mmy-can-83	CCAAATTCACGCAAGATTTG
mmy-can-84	TGCCCTTAAAGGCACGAGAGGAC
mmy-can-85	TTCCGGGCTGTGTCACCTGAGA
mmy-can-86	TCAGATCCTGTCCTCCTTTCAAGG
mmy-can-87	AGGTGACGCACCCTGGAATCA
mmy-can-88	GGGGGCCGGGGAGGGGGC
mmy-can-89	GTGGGACTCGGTGAGACTGGCC
mmy-can-9	CAGGAATCGAACCTGCAACCCT
mmy-can-90	GTTCCGGGTGCATCACCCGAGA
mmy-can-91	CACCCAGGTGTTTGTTGGAATC
mmy-can-92	CACCCAGGTGTTTGTTGGAATC
mmy-can-93	AAGATGAGCAGCTCTGAACC
mmy-can-94	AGGTGACACACCCCGGAATCG
mmy-can-95	TGGTGACGCACCCAGAACCAGA
mmy-can-96	TGACCTGTACCTGAACTCTTGC
mmy-can-97	TGTTGTACTTTTTTTTTGTT
mmy-can-98	CGGGGACCATCGGTTGGCGACT
mmy-can-99	CTGGCCTTGGCCCGTGTGG

## Sheet: Table S6
Species	Unique enriched GO term
BAT	GO:0004842	ubiquitin-protein ligase activity
	GO:0007568	aging
	GO:0022624	proteasome accessory complex
	GO:0006200	ATP catabolic process
	GO:0005085	guanyl-nucleotide exchange factor activity
	GO:0005764	lysosome
	GO:0051568	histone H3-K4 methylation
	GO:0031080	nuclear pore outer ring
	GO:0008094	DNA-dependent ATPase activity
	GO:0006977	DNA damage response, signal transduction by p53 class mediator resulting in cell cycle arrest
	GO:0019903	protein phosphatase binding
COW	GO:0003682	chromatin binding
	GO:0042470	melanosome
	GO:0000783	nuclear telomere cap complex
	GO:0003899	DNA-directed RNA polymerase activity
	GO:0032728	positive regulation of interferon-beta production
	GO:0006457	protein folding
	GO:0016236	macroautophagy
	GO:0032154	cleavage furrow
	GO:0006890	retrograde vesicle-mediated transport, Golgi to ER
	GO:0051092	positive regulation of NF-kappaB transcription factor activity
	GO:0043161	proteasome-mediated ubiquitin-dependent protein catabolic process
PIG	GO:0061077	chaperone-mediated protein folding
	GO:0005743	mitochondrial inner membrane
	GO:0005759	mitochondrial matrix
	GO:0006283	transcription-coupled nucleotide-excision repair
	GO:0030532	small nuclear ribonucleoprotein complex
	GO:0000245	spliceosomal complex assembly
	GO:0019843	rRNA binding
	GO:0031902	late endosome membrane
	GO:0008173	RNA methyltransferase activity
	GO:0000278	mitotic cell cycle
	GO:0005793	endoplasmic reticulum-Golgi intermediate compartment
	GO:0000151	ubiquitin ligase complex
HUMAN	GO:0032313	regulation of Rab GTPase activity
	GO:0030036	actin cytoskeleton organization
	GO:0071407	cellular response to organic cyclic compound
	GO:0000122	negative regulation of transcription from RNA polymerase II promoter
	GO:0048011	neurotrophin TRK receptor signaling pathway
	GO:0043235	receptor complex
	GO:0014069	postsynaptic density
	GO:0055037	recycling endosome
	GO:0004674	protein serine/threonine kinase activity
	GO:0005231	excitatory extracellular ligand-gated ion channel activity
	GO:0097060	synaptic membrane
	GO:0043005	neuron projection
	GO:0006656	phosphatidylcholine biosynthetic process
	GO:2000036	regulation of stem cell maintenance
	GO:0060627	regulation of vesicle-mediated transport
	GO:0007224	smoothened signaling pathway
	GO:0031331	positive regulation of cellular catabolic process

## Sheet: Table S7
Library	data source	Individual	Age	miRNA-Seq Company	Accession NO.in SRA	NO. of raw reads	NO.of trimmed reads	NO.of High-Quality reads	NO.of predicted miRNA genes
Bat1	this study	B1	Adult	A	SRX1826159	24662730	21712117	20754604	257
Bat2	this study	B1	Adult	A	SRX1828114	44380583	39687742	34986424	308
Bat3	this study	B2	Adult	A	SRX1828153	28680178	24048006	23089817	264
Bat4	this study	B2	Adult	A	SRX1828154	93925331	80538236	74987363	390
Bat5	this study	B1	Adult	B	SRX1828397	27924234	26091394	25303629	383
Bat6	this study	B2	Adult	B	SRX1828398	26889119	24548121	23811411	339
Pig1	Bao, et al	P1	Adult	C	SRX242924	45343087	37495801	34209511	464
Pig2	Bao, et al	P2	Adult	C	SRX242925	11751142	9810666	8938550	306
Pig3	Bao, et al	P3	Adult	C	SRX242926	49063139	39347507	35766031	458
Cattle1	Bao, et al	C1	Adult	C	SRX242921	23792630	19844218	15552718	331
Cattle2	Bao, et al	C2	Adult	C	SRX242922	27431313	22471269	21065976	383
Cattle3	Bao, et al	C3	Adult	C	SRX242923	26571634	21969727	20689881	421
Human1	Leidinger, et al	D1	Adult	D	SRX273452	10256784	9806056	9784965	179
Human2	Leidinger, et al	D2	Adult	D	SRX273453	10476962	9846626	9815851	229
Human3	Leidinger, et al	D3	Adult	D	SRX273455	12773942	12218231	12190469	209
Human4	Leidinger, et al	D4	Adult	D	SRX273457	19187157	17864775	17831081	249
Human5	Leidinger, et al	D5	Adult	D	SRX273459	16663789	15490725	15466070	194
Human6	Leidinger, et al	D6	Adult	D	SRX273461	17347475	15851697	15682316	227

## Sheet: Table S8
Library	data source	Individual	Age	miRNA-Seq Company	Sequencing strategy	Accession NO.in SRA	NO. of raw reads	NO.of High-Quality non-duplicated reads
Bat1	Huang, et al	B1	Adult	A	paired-end	SRX761627	21957683	2686696
Bat2	Huang, et al	B1	Adult	A	paired-end	SRX763147	33595940	10356512
Bat3	Huang, et al	B2	Adult	B	paired-end	SRX763355	19198659	2552591
Bat4	Huang, et al	B2	Adult	B	paired-end	SRX763359	23771742	5653055
Pig1	Bao, et al	P4	Adult	C	single-end	SRX242931	26643332	5678394
Pig2	Bao, et al	P5	Adult	C	single-end	SRX242929	20295822	6467580
Pig3	Bao, et al	P6	Adult	C	single-end	SRX242932	33491888	9497660
Cattle1	Bao, et al	C_Mixed	Adult	C	single-end	SRX242927	63891834	14513323
Human1	Memczak, et al	H1	Adult	D	single-end	SRX1295683	57853961	18000302
Human2	Memczak, et al	H2	Adult	D	single-end	SRX1295684	169863444	43946024
Human3	Memczak, et al	H3	Adult	D	single-end	SRX1295685	48035915	15875361
Human4	Memczak, et al	H4	Adult	D	single-end	SRX1295686	164927445	54027978
Human5	Memczak, et al	H5	Adult	D	single-end	SRX1295687	171759972	36922381
Human6	Memczak, et al	H6	Adult	D	single-end	SRX1295688	170202868	51047114

## Sheet: Table S9
cattle specific miRNA	mature miRNA sequence		pig specific miRNA	mature miRNA sequence		human specific miRNA	mature miRNA sequence
16_28280	AACATTCAACGCTGTCGGTGAGT		7_15796	CAAAACAGAGAATCAAGACTGA		X_42580	CCTGACCCTGCCGTGCCTCA
18_36238	TCTCCCAACCCTTGTACCAGTG		7_16547	CAAAACAGAGAATCAAGACTGA		X_42497	TAGCAGCGGGAACAGTTCTGCA
25_63876	TCCCTGTCCTCCAGGAGCTC		12_1398	CCTTCGGTGAGGGCTGCCGTGA		X_42360	TCCCCCAGGTGTGATTCTGATT
X_111622	AAAACCTCAATGAACTCTTTGG		13_2974	TGTGGTTGTGGCATAGACCTCA		X_41362	ACCTGGACCCAGCGTAGACAAAG
14_18087	TGTAAACATCCTACACTCAGCT		3_10149	ATTCCCTTCTGGGCCTCAGGAT		X_41346	CTCACGCCTGTAATCCCAGCACT
3_82032	CCAGGCCTGCTGGACCGACGCCC		10_43	TAGGGGTCAGATAAGAGCTGT		9_41062	TTACACAGCTGGACAGAGGCACG
2_74845	CAAAAAGTTCGTCCAGATTTTT		11_770	TGCACAACAGAGCGAGCCAGCT		9_40791	TGACTTCTGCCTTCCCAGAGT
3_83961	AAAACCGGAATGAACTTTTTGGT		7_15733	TCTGGTTCTGTGACCCTGCCT		9_40348	ATCCCTCATCTGAAATGCCCGGGA
X_113275	AAAACCTGAATGAACTTTTTGG		1_8041	CCTACTGTCTAATCTGAAGACA		9_39991	TATTGCAGTCGCTGTGCCAGG
22_55136	AAAACCTGAATGAACTTTTTGG		18_6515	GTTCTCACCTCGCTGGTGTC		8_39566	TCGGCCTGACCACCCACCCCA
29_72026	AAAACCGGAATGAACTTTTTGA		18_6517	GTTCTCACCTCGCTGGTGTC		8_39563	TGGGGAGCTGAGGCTCTGGGGGTGG
6_96621	TAAAAGTTTGGTTGGGTTTTT		1_6826	ATAAAACTTAGTCGCTGCTCT		8_39482	TCAGCGCTGGCTGGCTGAGGGC
20_48605	AAGGACCTGAATGAACTTTCTGG		1_7633	ATAAAACTTAGTCGCTGCTCT		8_39230	CGGGTGACAGAGTGAGACTCT
29_72771	TGTAACAGCAACTCCATGTGGA		2_8407	CCACCCTCATCGCTGCCTGTGT		8_39170	TGAGGAGATCGTCGAGGTTGG
23_58887	ATTGTTCTCCAACCTGGCTCTT		3_11271	CAGCTCTCTGATTCTTTTCCCT		8_38509	CGCGCCACTGCACTCCAGCCT
3_82819	AAAAGTTCGTTCAGGTTTTTCT		11_680	GGAGAGAACGCGGTCTGAGTGGT		7_37706	TTCCACTGCCACTACCTAATT
26_66468	TTACTCTGAGTAACCTAACT		12_1284	GGAGAGAACGCGGTCTGAGTGGT		7_37606	AAAGACTTCCTTCTCTCGCCT
7_100306	TATGTTGGACAACGTGGATAGC		7_15766	TCTGAAAGTACTGGGGGCCT		7_37424	GACCGTAAGGATACAATGATTG
3_83951	AAATCTGAGTGAACTTTTTGGC		3_10430	CCTGTGCTTCCTCACCTGCAGA		7_36965	TGAGAACCACGTCTGCTCTGA
15_23495	AAATCTGAGTGAACTTTTTGGC		2_8881	CCCTGCGTGGCTTCTCTGTGCA		7_36662	TTCCACTGCCACTACCTAATT
X_112774	ATCCACCTGGGCAAGGATTCTGAA		17_5631	CCCAGGCCCTTCCTCATTGGAA		7_36514	TGGCGGCGGTAGTTATGGGCTTC
15_23586	AAAAGTTCGTTAGGGTTTTTCT		5_13271	TCTGAGATGTGACCTGGGCATC		7_36466	CACCCCCGGGCAAAGACCTGCA
21_49921	TGGAAGACTAGTGATTTTGTTGTT		4_11926	CTCTGGCTTAGTCTGCAACT		7_35914	TCGGAACTCCAGCTGGCCAGCA
5_90221	CCAGGGCACGGATCCATGAACT		4_11612	CTTGGAAGACAAAGCAGAGTC		6_35339	TCCGACGGCCGCGCTGACAGCA
X_113980	CTCAGTCAGCCTTGTGGATGT		2_9421	TGTGTCTGTGACATCTGCTGGCA		6_35193	TCAGCTACTACCTCTATTAGG
9_110032	CTTTCAGTCGGATGTTTGCAGCT		12_1557	CGGGCCTCCGGGCTCCCTGCCT		6_35002	CTTGCCTCCTGCCCCCTCAGA
12_10345	CACTCTGTGCAGCCGCTCCAGG		12_1555	CGGGCCTCCGGGCTCCCTGCCT		6_34724	CCGGAGTTGGACCTGGGACT
23_57284	CTCGGGAAGCTAGCTGGCCTTGT		4_12211	CTTGGAAGACAAAGCAGAGTC		6_34692	TAGTGGATGATGGAGACTCGGT
11_7551	AGAAAGTTTGTTTGGGTTTTT		X_18438	CAGCAGGACTGGCTCCCCGGGA		6_34524	CAGAGTCTCGTTCTGTTGCC
12_12192	ACTGGATTCATTTCTCTGAAA		6_15195	CCGGCCCTCGAGTTCCCCGCGA		5_33281	ATCCTGCCGACTATGCCA
26_66923	TGCGTTCTTACCACTGGCCTGT		13_2333	AAGGCTTCTTGAGCTTCCACCCT		5_33113	TTATGGTTTGCCTGGGACTGA
27_68447	AAATGTTCGCTTGGCTTTTTCC		X_18751	CGACCCGGTCTCCCGCGCCT		5_32246	TGTGAGGTTGGCATTGTTGTC
23_57241	TAGCCAGTTGGGGAAGAATGC		15_5050	TCCCAGTCCGGGTCGCGCCG		5_32145	CACCTCCACTGTCCACACTTG
25_65380	AGCTCCCGTCTCCTCTGTGCT		15_4667	TCCCAGTCCGGGTCGCGCCG		4_31490	TATGGAAAGACTTTGCCACT
13_15556	CACACTCAGATAAAGTAGGCACT		11_576	CTGAATGGAATTGTCTCAGCCT		4_31278	CTATCTTCTTTGCTCATCCTTG
4_89512	CTGGGGAAAGCAGGAGTGAGG		11_841	CTGAATGGAATTGTCTCAGCCT		4_30801	TATGGAAAGACTTTGCCACT
13_13898	AAAAACTTGAGTGAACTTTTGG		5_12653	CTCTAGATCATTACCAGTACT		4_30650	ATTCTAATTTCTCCACGTCT
25_64880	AAAAGTTCGTTTTGGTTTTTT		6_13552	CCCCCCTGACCTGCTGCAGAT		3_29954	ACTGGCATTAGTGGGACTTT
25_65331	TGCGGGATCTTTAGTTGTGGTG		4_11931	CTTCCCAGGCCGCACTTCTAGA		3_29697	TGCCCTGAGACTTTTGCTC
24_60446	CAGGCTGCTCTGTGCTTGGCT		6_14248	TGTGACTGTGGCGTACGCCGGCA		3_29278	CATCAGAATTCATGGAGGCTAGA
23_58248	ACTGCACAGACCTAGGCTC		10_94	TGGAGGTTCCCAGGCTAGGGGT		3_29174	CAAAACCGCGATTACTCTTG
19_37157	GGCTTCCGTGCCTGCAGATGTCT		6_15196	TGTGGCTCAGTGGCAAGAAACCT		3_29058	CCTCCCTTCCTGCCCCTCAGAGA
15_21710	CCAGTTCCACGCTGCATGCCG		12_1573	CAGGGCTTGGGGAGCAGAGAGA		3_28234	AAAAAGATTGAGGCCATGGTAG
6_98684	TGCGGATACAACCAAACACGGT		X_18757	TAGAAACTAAATGCCTCCATGGA		2_27882	TTCTGCCTCTGTCCAGGTCCT
17_30835	CGTCTCTCCGCCTGTACTCAGC		9_18388	TCTGCCTTTGACTCATTCACT		2_27762	TCAAGTGTCATCTGTCCCT
19_38781	AAAACCAGAACGAACTTTTTGG		9_17846	TCTGCCTTTGACTCATTCACT		2_27677	TACCCAGTCTCCGGTGCAG
8_104080	CCAATTTTCCATGTTCCTGTGC		X_18442	CTCCTTCAGGAAGCTCTGTCGG		2_27097	TGCTTTTACTGTTCCCTCCT
27_69236	ATCTAGGGACGCGTCGGCAACT		15_5128	TAAGGAGAGTCAGGGGTTGCT		2_26939	ATGTCCCACCCCCACTCCTGTT
9_109059	TTCCGCGCTCTACGCCAGCCCGC		13_2393	TAGGCTGAGGCTGCCGCCGGGAGG		2_26312	TACCCAGTCTCCGGTGCAG
29_74633	TCTCACATGGACGCTGCCCT		9_18344	TCCTCGTTGGCTCTGGCTGATC		2_26012	AGGCATTAGATTATCATAAGGA
18_36227	ACTCCTTACCCCTGGCCGTCC		X_18522	TTACTTCTTCTTCCATCCCCACC		2_25757	CCTGCAACTTTGCCTGATCAGA
27_69577	TCCTGTACTGAGCTGCCCCGAGG		17_5595	AGCCCGGCACCACCCCACTTCT		2_25702	TCCCCTTCTGCAGGCCTGCT
24_61590	TCTGGGGTAACTTTGAGCAGG		2_9173	CGACTTCCACGTACTCTGATG		22_25088	ACCTTCCTCTCCATGGGTCTT
29_74413	CACGTGTGTGAGCTCAGCCGGC		2_9169	CGACTTCCACGTACTCTGATG		22_24937	GATCCCAGGTCAAGGCTGCAGTGA
29_73242	TCACTCCTCTCCTCCCGTCTTCT		1_7571	ACAGACTTCTCATTGGAACT		22_24936	TTGAGGTCGGACATGGTGGCT
4_88442	ATCGCATCAACACTCGTCTGT		2_8702	CAGCACCTCCAGCTCTGCCCTCG		22_24841	AGGACCTTCCCTGAACCAAGGA
13_14449	TGCCAAGCCCACGTTCAAAGG		6_13634	CTTCCAGTTCCATCTCTCCT		22_24774	TCCCTGTCCTCCAGGAGCTC
23_58585	AAAAACTTGAGTGAACTTTTGG		9_17463	GTGGGGAAGAACTACAAGACAGCT		22_24603	CACTGCAACCTCTGCCTCCGGT
8_104629	TGAACTTTCTGGCCAACCCCA		13_2537	TGAGGGCAGCGAGCACAGACG		22_24539	GCCTGTCTGAGCGTCGCT
X_111972	TCCTGTGCCTCGAATGGGTATG		2_9649	AGCCTCTCTGCTCCTTCCCAGG		22_24420	CCCCAAATCTTGATCAGAAGCC
X_111968	TCCTGTGCCTCGAATGGGTATG		2_8402	CATTCTCTGGTGGCCTAGCAGG		22_24157	TGTCCTCTAGGGCCTGCAGTCT
19_40587	TCACTGGACCTAGCAGAGCTCC		13_2785	ATGGCCCTATTGTCCTCTGTAGG		22_24109	AAGCTCTGTCTGTGTCTCT
X_111944	TCCTGTGCCTCGAATGGGTATG		17_6067	CCCAGGAATATCTGCATGCC		22_24097	AGCCAGGACTCCCAAGACCCCT
19_38779	ACTGATGTGAAGGTGGTTTGGC		7_16768	TGCTGCAGCCACTGCTGGTCTG		22_23937	CCACTGCAACCTCTGCCTCT
8_105272	AAACTTGAACGGACTTTTTGGC		2_8543	CAGTTCACAGTTCATAGGAGGAT		21_23437	TCTCCCTTCCTGCCCTGGCC
X_111964	TCCTGTGCCTCGAATGGGTATG		2_8231	AGCCTAGATCACAGATGCAG		21_23328	AGTTGCCAGGGCTGCCTTTGGTG
21_50970	TCTCACACAGAAATCGCACCCA		3_10327	AAGGAGCTGGCGTTGCTGAGCT		21_23038	GACCTCGCCGTCCCGCCCGCC
X_111966	TCCTGTGCCTCGAATGGGTATG		3_10323	AAGGAGCTGGCGTTGCTGAGCT		21_22862	GACCTCGCCGTCCCGCCCGCC
28_71190	AAAACCTGAATGAACTTTTTGG		14_4374	CCTCTGGGCTCATCGGCATT		21_22710	GACCTCGCCGTCCCGCCCGCC
1_44694	TGAAAAGTTCGTTCGGGTTTTT		14_3824	TAACCTCTGCTTCCCCCGAAG		21_22618	GGGGGAGACGGGTCGGGGCG
5_90932	AAACTCGAATGAACTCTTTGGC		1_6630	CAAGGCAGCATGTGTTCTCTCT		21_22528	GACCTCGCCGTCCCGCCCGCC
19_37460	CTAACCGTAACTTTGAAGTGCT		17_5782	AGGGTCTGGACTGTGGCAAACC		20_22191	CTTTCCCTTCAGAGCCTGGCT
X_114865	TGTCAGTTTGTCAAATACCCCA		3_10939	GCCCCACCCGGCTCCCATGCC		20_21597	CCAAAACTGCAGTTACTTTT
19_39169	AAAAAAGTTTGTTTGGGTTTT		2_8314	CAACCTGAGACCCCTTCCCACC		20_21544	CTTTCCCTTCAGAGCCTGGCT
5_91501	GAAAGTTCGTTCGGATTTTTC		13_2387	TCCTCCATGTAATTACTGCCT		19_16931	TCACGTCCCTGTTCGGGCGCCA
17_30860	AAACCTGAACAAGCTTTTTGGC		13_2805	CTCTCGCCCTCCGAGTTCAGCC		19_16845	ACTCAAAAGATGGCGGCACTT
28_70174	CTCGGGAAGCTAGCTGGCCTTGT		1_7829	CTGCCGTTGGGTCTGGGGTGTGT		19_16662	TGCGCCTGACCTGCTCCTGACC
23_58033	CCTCTGAGATCTTGCTAGGCGCT		6_14618	TCAGGCTCAAGGACACAGCGACC		19_16618	TGCACGCGACCATAGAGCCT
7_99191	AACATTCATTGTTGTCGGTGGGT		15_5173	TTCCCCATCCATCAGACGGCGC		19_16587	AAAGACATAGGATAGAGTCACC
2_79102	AAAAGTTCGTTCGGGGTTTTCT		X_18731	TTCTCCTCTGCTCTCCTCATC		19_16414	CATGTTGACTCTCCTACCTGGG
X_113761	TGTGCAAATCCATGCAAAACTG		12_1727	CCTTGCCTTTACAGACCCGTCC		19_16226	TCTCCGTCTCCATCCCCAGC
2_75207	AAAAGTTCGTTAGGGTTTTTCA		4_11639	ACAGCTGCCAACCTTGACACT		19_16038	CAGCCCGGATCCCAGCCCACT
19_39363	TGAAAGTTTGTTCGGGATTTT		3_11031	CAGCTCGGATTTGTCCCCTAGAC		19_15963	TCGTAGTCCCTCCGCCGTTT
26_67580	CTCCCCTCAATCTCAGGACT		17_5793	TATGCCACAGCAGTGACAATGC		19_15852	TGCCCTCTGGCCTCCACCCA
13_15785	AAAACCGGAATGAACTTTTTGGC		12_1564	AGGGCACCGGCCTCTGCGTGGG		19_15832	TGGCCGCGCGGATTCTCCCCAGA
16_24756	CTCGGGAAGCTAGCTGGCCTTGT		7_15888	CTTAGACTAGATCCTGGCACA		19_15814	ACCCTCCTCCTGCCTGACCCC
5_93597	CACCCCCACTTGCATGACCCTGA		2_9206	AGGGCAGTTTCCTAGCCTGGGC		19_15714	TTAGTGGCTCCCTCTGCCTGCA
16_28093	AAACCTGAACAAGCTTTTTGGC		12_2057	TGCCTGGACCCTGCTGCCTAGA		19_15541	CCTCCTCACACCTCTCCTGGCA
21_51022	ACCAGTAGGCCGAGGCCCCTC		3_10703	CAGGGACCTGAGGCTGGGGAGA		19_15495	CTACCCCCCATCCCCCTGTAGG
5_92405	AAAAGTTCGTTCGGGTTT		3_11313	AGGGCAGGGGGATGATCCTGGT		19_15132	ACTGCACTCCAGCCTGGGCA
X_112772	ATGCACCTGGGCAAGGATTC		7_15621	TGTCATGCTGGGGAGTGTAGTGA		19_14891	CTTCCCCACCCTCTCCTGCAGC
13_13551	TGCGGGATCTTTAGTTGTGGTG		4_11634	AGAGGAGGAAAACAGAGCCAGGC		19_14809	TCCCCAACCCCTGCCCGCAGA
X_114037	TTCGTTTACTCCCTAGCCTCC		17_5999	CTCTCCCCTTTGTTTCCCCAGT		19_14470	TCCCGGACCCAGCCCTCAGGACT
12_10753	CAAAAGTTCGTTCGGGTTTTTT		2_8745	ACAGATCTGCCGGCGCCCTG		19_14468	TCCCGGACCCAGCCCTCAGGACT
15_24377	CTACTCTGTATTAGGCACT		14_4296	CTCCCAACACCCCCACCCCACA		19_14467	TCCCGGACCCAGCCCTCAGGACT
19_41715	TGGCACTTCTGGTCTCAGACTCA		13_2685	GAACCGGACGTTCTGGGAGCCG		18_14276	CTGCTAAATTTGACTGGCTT
15_23129	AAAACCGGAACGAACTTTTTGGC		2_9290	TCATCCTCAGCGCTGCCTCGTGC		18_14229	AAAAGTAATCGCAGGTTTTG
3_81766	AAAAACCTGAATGACCCTTTTG		9_17595	TGTGCAGCCCCAGGCAGTCAGACC		17_13674	CCCTAGCTGGCTCTGCGGCT
12_10381	CAAAAGTTCGTTCGGGTTTTTT		11_524	TTCATCACTCTGGAGCCTTCAGGC		17_13673	CCCTAGCTGGCTCTGCGGCT
2_74803	ATCTGAGACTGTTGATATTTCT		9_17624	CCCCTTCTGCAGGCCCCGCTGGG		17_13190	TTCCTGGGCTTCTCCTCTGT
4_88795	AAAACCCTGATGAACTTTTTGA		5_12724	CTCTGGAGACGGGGCCCAGCA		17_13188	TCAGCCTCCTTCCCTGTCCT
29_72813	TCTTCCCACCCAGTGCACCCA		13_2961	TGACCCGCCCCTCCCCCCAGC		17_12963	AAATACCAGGTGCTGTAGGCT
X_115538	TCACTCATTCGTGTCTGACT		7_15707	AGCGAGGAGGAGATATTTTAT		17_12579	ACCCTCAGTCCGTATTGGT
1_46237	CACCTAGTGCATGGTCTTGGGC		18_6317	CGAAGAACATTTGTGTAGCTT		17_12343	ACGCCCCTTCTGATTCTGCCT
13_13986	CTTGCTGAGTGACCTCCCTGCT		6_14771	ACCTGTCGTCTGTCCCTCCCCAGG		17_12289	GAAGCAGCGCCTGTCGCAACTCG
1_45782	AAAAAAGTTTGTTTGGATTTTTT		3_10727	TTGCGGCTGCTTGGCCCCCCAGG		17_11857	AGCCCGTCGGACCTCCGCCATGC
4_87410	ACACGCGTCCTTGGATCCTGACT		3_10587	ACAGCTGCCCACTAGAGCCATGT		17_11853	TTTGGGGATTCTAAGAGGAAG
16_27296	AAAAGCTCGTTCGGGTTTTTCT		6_14949	TGAGTTGTCCTCCCTACCCACT		17_11795	TTTTGTGTCTCCCATTCCCCAGA
19_37860	AAAACCTGAATGAACTGTTTGA		7_15558	AGCCGGCTACCTCTCTTCCCCAGG		17_11791	AAAAGTTATTGCGGTTTTGGCT
22_55202	AACCTGAATGAACTTTTTGGCC		7_16710	TGTGCTGTGCAGTAGGACCCA		17_11764	TTAGAGGCTGGAATAGAGATT
18_34144	TGAACTGACTCTGCCCCACAGG		12_1038	TTTGTCTTAATCTCTGTGGTT		17_11689	GATCCCAGGTCAAGGCTGCAGTGA
19_36970	GAACCAGATTGTCAGCTCTAAC		2_8798	TTAAGCTTCTCCCCCTCCCAGG		16_9839	AAAAGTAATCGTGGTTTTTGCC
8_106802	AAACTCAAACAAACTTTTTGGT		7_15904	CACAAAATGCCAGGCATCAGGG		16_9517	CCTCACCATCCCTTCTGCCTGCA
6_97049	CAGGATTTGAAAGAACTCAAC		7_16643	CACAAAATGCCAGGCATCAGGG		16_9507	CTTCCAGACGCTCCGCCCCACG
10_4002	TTCGGGGAAGGCTGTCAGAGCAGG		X_18511	TTTTGGTGGCACCACACTTGAGG		16_9483	CTTCCAGACGCTCCGCCCCACG
1_47062	TTCAGTCGCTCATTCGTGTCACG		12_1583	CTGCTTCTCGCCCTTGGCT		16_9275	TGCACGGCACTGGGGACACGT
10_1587	AAAAGTTCGTTTCGGTTTTTCC		1_8056	GACCCTGGTCCGGCCCTCCAGCT		16_9219	ACTGGCCTGGGACTACCGGGGG
1_46448	ACCGATTGTGGAATGCAGCAT		2_9665	CCCATGGCCCTCCACCCCTGC		16_9187	CTGACCCTCTTCTCTGCACAGC
25_63956	CTCGAGACAGCAGCCTGATGACC		2_9095	CGCCCCCTCCCTGTCCCGCAGG		16_11130	TCACCGGGCGACCTGCGGCC
2_75077	AAAACCTGAATGAACTTTTTT		3_10262	CCGGGCAGCGGAGGGACGATT		16_11098	AGGCCCTGTCCTCTGCCCCAGG
15_21832	AAGTTTAAAGAAGTCTGCCTTG		2_9411	AAAACTATGCAAAACTCCAGGG		16_10956	CGGCCCGGGCTGCTGCTGTT
16_24887	AAAAAGTTTGTTTGGGTTTT		6_13710	TGCTCTGCTCCCCTGGCCCAGG		16_10575	CTTCCAGACGCTCCGCCCCACG
7_101663	TCTGACCCTGCCCTGGCTGCCT		3_10022	CTCTGCCACACCACCCGCCTGC		16_10545	CTTCCAGACGCTCCGCCCCACG
21_51157	TGAACAAACTTTTTGGCCAACC		6_13486	CAGGTGCTTGCCTCCCGCCCCG		16_10544	CCTCACCACCCCTTCTGCCTG
2_77768	ACTCTTCCCTCCCTCGGCCGGC		1_6723	AGGCCCTTACATAGTCAGACT		16_10389	CTTCCAGACGCTCCGCCCCACG
22_53928	TTCCTCCTCCCCCTTTCCGCCC		2_9630	TCCCAGGGCCCTCTCGAGAGAA		16_10382	CCTCACCACCCCTTCTGCCTG
12_10258	ATCTGTATAATGGGAAGGTGGA		6_14786	AGAGGGCCTCCTTTCTGCAGCCT		16_10288	GACTCCCTGAGTAGAACCCTGGA
18_34133	AGAAGGAAGGACACCTGGCACCG		17_5678	TGTCCTTGCTGGTCGGGCCT		16_10244	AGGGCGGCGGCCCTGACCTGG
12_10907	TCCACATCCCTCACAGTTTGGT		3_10235	TGCCTCCCTTGAGCAGCGGACT		16_10179	TGCCAACCGTCAGAGCCCAGA
3_81436	CCGGCCCCGCGAGCTCCCCGCGA		X_18821	TTCCCTGCCCTCTTCCTCCAGG		16_10064	TCACTGCAAGCTCCGCCTCCCGG
23_57416	TTGCATGACTCTGAGAGTAAGT		15_4811	AGGGCTGGTCCGGGACGTCTGGT		16_10063	TCACTGCAAGCTCCGCCTCCCGG
5_91390	CATGGGGTCGCAAAGAGT		6_14829	TGCCCACCTGCCTCCTCCCC		15_8930	GGCTGGTCCGAGTGCAGTGGTGTT
5_92140	TCCATCCCCTCTTGCCCACCAGT		5_13117	TCACAGCCCCTCCCCGCCAGG		15_8916	CAGACCATCCCTTCTACCCACA
21_52308	AAAACCAGAATGAACTTTTTT		7_16540	TGCTGTAATTTACTCTCACC		15_8888	ATCCTCTTTCGTCCTTCCCACT
16_25397	TCGAACAAACTTTTTGGCCAACC		2_8241	TTTCTGCTCTTTTCCTAGTACC		15_8863	TGGGTTTACGTTGGGAGAACT
3_84608	TGAATGAACTTTTTGGCCAACC		15_4800	TCACGTCCATGGTCAGCACCGT		15_8821	GAAGAACTGTTGCATTTGCCCT
15_23497	AAGTTTAAAGAAGTCTGCCTTG		12_1613	TCTCCGAGGACTTGCCCAGCCC		15_8415	TGATTTCAGCGCTCTGCCCCT
6_97185	TAGGATTTGGAATAGCTCAAC		3_10707	TCCAGCAGCGCAGCCTCGGCA		14_7673	TGCCCTGCCTGTTTTCTCCT
18_34989	TCAGACATGACTGAGTGACT		2_9158	TTTCTGCTCTTTTCCTAGTACC		14_7486	GACTATAGAACTTTCCCCCT
4_88077	AGTTGGACATGACTGAGCGACT		8_16803	ACCTGCACCCGCACCTGCCGAGC		14_7471	TTGGTGAGGACCCCAAGCTCGG
13_17505	TGAACTTCTTGGCCAGCCCAAT		2_8500	AAAACTATGCAAAACTCCAGGG		14_6817	GACTATAGAACTTTCCCCCT
1_45838	AACCCAAATGAACTTTTTGGCC		18_6423	TCTACCCTCCTCTGCCCCTCAGC		14_6581	TGTCCTACCTTCCTCTCTCCAGC
16_27943	CTTTAACTCTTCATCCTTTTGG		3_11239	TCCAGGAGCCGGGTCCCAGGGA		14_6538	GCCTGTCTGAGCGTCGCT
16_26056	CTTTAACTCTTCATCCTTTTGG		2_8326	CGCAGCCGTCTCCCTGGGCCTG		13_6364	CTGCTAAATTTGACTGGCTT
11_6652	AAGCCACCAGAGCTCTGTCCTCA		12_1020	CGGCTTCTCCCTCACCCCTCT		12_5714	ACTGCACTCTAGCCTGGGCGA
10_4596	AAAACTTGAATGAACCTTTTGG		2_8843	AGCCCCAGGGCTCCCTCCTGCCG		12_5628	GGACAGCGAGAGGCAGCTCTGG
7_99032	AAAAGTTTATTCAGGTTTTTCT		5_12898	TCTCTCTGGTCTGGCTCTGCCA		12_5383	AAACTCTACTTGTCCTTCTGAG
11_5686	GAAAACCCGAAGGAACTTTTTG		5_13080	CACTCCTCCCCTGTGTGCCAGGT		12_5333	TTTGGGACTGATCTTGATGTC
22_55799	CCTGGGGAAGGAGCCCTGCCCC		10_338	ACTCCAGCATCCCCACCAGGCC		12_5265	ACTCAAAACCCTTCAGTGACT
12_11375	TCAGACACGACTGAGTGACT		14_4086	TGCCCTTGGACCCTCTAACCCA		12_5226	TTGCAAAGGAATCCTGGGCC
10_4488	AAAATGTTCATTTGGGTTTCTCT		4_11854	TTAGTCCTTCGGAACCCCA		12_5173	ACTGCACTCCAGCCTGGGCA
8_107025	TCTCATCATCCTTCTTCCCCAGA		10_335	TACGAATTTCAGGAATACAGCA		12_4793	TCCTCCGTCCGCCTCTCAGA
7_103615	TTAGTTATTAGACCTCTCAGC		11_957	CCCGGGACCTGTGGCCTTCT		12_4575	TGTGGGACTTCTGGCCTTGACT
8_104191	GAAAACCTGAATGAACTTTATG		3_10739	TTGGGCCTGGGTCTCTCCTAGG		12_4448	TTTGGGACTGATCTTGATGTC
5_92061	AGAAACCTGAACAGCCTTCTTGG		1_6673	TTCAGGTAAAAGACACACACT		1_21273	AAGGCCAAAGGAAGAGAACAGA
5_93090	AAAACCCGAATGAACTTTTTGG		12_1584	TACCATGGCACTGGCAGAGCC		1_21252	AAAGGCAAAAACCGCAACGACT
13_13557	GAAAACCTGAACAAACTTTTTG		2_9024	TCTCTCAATTGTCTCAACAGC		1_20878	CCTCTCCTAACCTCGCTCTCG
28_69960	AAAAGTTCATTCAGGTTTTTCT		2_9541	TGCCTGCCCCTCCCTTCCCCA		1_20522	TCTGTGCTTCACCCCTACCCAG
23_57330	TTTCCTAGCGTGTTGGGTACT		14_3730	TCTGACCCTGGCCCCTGACC		1_20231	ATGGGGGCTTCTGTAGAGATT
22_54672	AAGGGCTTCTCAGGTGGCTGAGT		X_19046	CACTGGTTTCCTGGAGCAGCA		1_20184	CAAAAGTTATTGTGGTTTTT
18_35471	ATCTTCCATGGCTGGGTGCTG		14_3303	GCAGCCCGGGCCTGACTCTGT		1_20076	CTTGAGACTCTGGGTCAGTCT
16_24900	ACATGGAGTTGCTGTTACAATCG		2_8570	TGCGTGTCTCTATCCCTCACAGC		1_19496	GGGCGGCGGCGGCGGCGG
26_67000	AAACCCAAACAAACTTTTTGG		4_11466	TGGGTCTCTGTCTCCTCCCCT		1_18956	AAAGGCAAAAACCGCAACGACT
13_17006	AACTCCCGGTGGGCAACGCGC		2_8770	CTCAGCCTCCTCCATCTCTGGA		1_18761	CCCTCTCTGTCCCACCCATAGG
X_114246	TCAGACCCATATTCTCATAGGCCA		9_18390	CGAGGTCCCCGAATTCTGTCCG		1_18552	GTCCATTTTACAGAGCGCTGAT
X_113886	AAAACCTGAACAAACTTTTTG		12_1725	CTCCCCACCAGAGCTCTGGAGC		1_18499	TGGGGGTCTGAGAATTTGCATT
7_99370	ACGGCCTGGGGCCCTCCGGAGC		9_17837	CAGCCTGGCTTCTCCTGACATGG		1_18281	TAGAACACTCTGGCCCCATCT
7_103395	AAAACCTGAATGAGCTTTTCGG		5_13132	TTGAACCTGATAGCAGCTGCCGC		1_18102	TCTTCTCTGTTTTGGCCATGTGT
6_98398	AAAAAAGTTTGTTTGGATTTT		6_15267	TGCCTGGCTCCCGCCCCCGCCC		1_17951	CTTGAGACTCTGGGTCAGTCT
20_47999	AAGACCTGAAAGAACTTTTTGG		6_15289	CCAGGCATCTCTCCTCTCCAGT		1_17759	AATGTTGGAATCCTCGCTAGA
24_61736	CAACAGGAGCAGCGTTGTCACT		7_15708	TAAAATATCTCCTCCTCGCTT		1_17056	TCTCCAATCACACTTCGTTGCCTGA
18_36282	CGGGCAGCTGGGGGTTGGGCGGG		5_13296	ATGCTTTCAAACTTTTCAGT		11_3693	CTCACTGTAGCCTCGAACCCCT
17_30838	TAGGCTCTAGAGTGTGTGGGC		4_12564	AACGGAGGCCTCTTACCAGC		11_3441	TATAAAATGAGGGCAGTAAGA
17_31011	TGTGCAGCTGATCACAGACTGTG		13_3095	TAAAACACCACAGGGGGTAGT		11_3356	GAACTCACCCTCTGCTCCCAGC
26_65809	GAAATCTGAATGAACTTTTTGG		1_8064	TGAGAAGGTTTCCCGTCGGGC		11_3237	CGGCGGGGACGGCGATTGGT
3_82360	TTTCTCTTGTGTGTCCTCCAGC		7_16641	TCTGCCTGTCCTTTGTCCCCAGT		11_3214	AGGTCTGCATTCAAATCCCCAGA
4_89450	TCCGACCACACTCACGTGCACC		4_12053	TGGGTCTCTGTCTCCTCCCCT		11_3154	ACCTGGGCTGGAGTGCAGTGG
19_41419	ACAGGGGATGGTCTGGGCTGG		15_4822	TCTTGGACCCCTTCTCACAGG		11_2553	TTCGCTGGGAATTCAGCCTCT
19_41409	ACAGGGGATGGTCTGGGCTGG		4_12215	CAGGACCAGGTGAGCGCCAGC		11_2392	AAAAGTACTTGCGGATTTTGCT
19_41405	ACAGGGGATGGTCTGGGCTGG		13_2877	TAGAACTCCATCTCCCAGCGTGC		11_2388	GCTGGATGACCCTGACAAGCT
10_178	AAAACCCGGACAAACCTTTTGG		4_11864	TTAGTCCTTCGGAACCCCA		10_824	ACCCCTTCGGCTGCTGGGCCA
3_84753	CAGATGTTTTCTCCCCTGCCAGG		2_8392	TCACCCTTGTTCCCTCTGCCT		10_663	AAAAACTGAGACTACTTTTGCA
12_12967	AAACCTGAACAGGCTTTTTGGC		10_48	TACGAATTTCAGGAATACAGCA		10_582	TGAGAACTGAATTCCATAGGCTGT
15_24431	AAAACCAGAACGAACTTTGTGT		1_8116	AGTGGGGCTCAGATTCCTGACT		10_559	AAGGGCTTCCTCTCTGCAGGA
12_11780	AAAAGTTCGTTTGGGTTT		4_12481	TTGAGTCCTTTTGAACCCCA		10_314	AGCCTGGAAGCTGGAGCCT
25_62778	TCTGGGGGTGAGACCTGGGCAT		17_5867	AGCAGGGCTGCTGCCTCCCA		10_1457	TTGGGGAAACGGCCGCTGAGT
13_14320	TGCAGCTCTTCAGGGCGCTGTG		12_1515	TATCCCCATGGAGTCTGTTGCCCT		10_1352	AAGGGCTTCCTCTCTGCAGGA
19_36891	ACCAGGGCTGGAAGCTGCTTCT		4_12090	ACTGTCCAGTAGCCTCAAAGA		10_1330	TCTCCCTTCCTGCCCTGGCT
13_16270	ATGGGCTACAGGCAGAATCTG		2_9893	AAGGCTTCTGCTCTCACCCT		10_1301	ATAGATCTGGATTGGAACCCA
14_20606	AAAACCCAAATGAACTTCTTT		1_7464	TCTTTCCCTGCCGCCGCCGAGT		10_1294	CTGCCCTAGTCTAGCTGAAGCT
25_64538	TGTGTCTTTCCTTCTGTGTGTGCT		2_8595	AGGTGGCCCCAGGACTCTGCC		10_1029	AGGCATTAGATTATCATAAGGA
X_115385	AGAGTCAGACACGACTGAGC		2_8802	TGCCTCCATCTCCTCCTCAGG
2_74819	TCACGCTGGGACTCCTGCTCTA		2_9827	TTGGCTGTTCCTCATTTCCTG
19_40097	TGCTCTGTCCCTTGACCAGACT		12_1511	TATCCCCATGGAGTCTGTTGCCCT
18_35201	GCTTCTCCTTCTTCTGGCTGGT		4_11862	TTAGTCCTTCGGAACCCCA
16_25246	AAAGCTGAATGAAATTTTTGGT		7_15344	TCTAGCATCGAGCACCCACC
19_38942	TGAGCCCAGCGTTTCTTCTGATT		17_5905	TCTGTGGGACCCTGGACCA
12_12335	TGGGCCCCGCGGCGGAGACG		4_12475	TTGAGTCCTTTTGAACCCCA
25_63168	AAGAAGTTCATTTGGGTTTTTCC		13_2899	TGGGGGCAGGAATCTGCATTT
6_96298	AAAAGGTTCATTTGAGTTTT		5_13400	ATTTCCAGGCCTCTCCCTAGG
8_104571	AAAACCCTGAAGGAACTTTTTG		2_8403	CATTCTCTGGTGGCCTAGCAGG
17_31805	GACCGGGAGCTGCTTCTGCACA		1_8035	TTTTCCAGCCCCGTCCCCATCT
21_51236	TCCCCTTCCTTCCGGCCTCCG		2_9124	AAGTAGGGCCCCTTGCCGTTGCT
4_86790	AAAAACCTGATGAACTTTTTGG		4_12088	ACTGTCCAGTAGCCTCAAAGA
15_21063	CAAAAGCAGGAGCTTAGATTGT		7_16455	TAAAATATCTCCTCCTCGCTT
23_57924	ACAGATCTGTCCTGAAACCAGC		2_9186	AGCACTTACGGATTCTGGGGG
18_32968	GGCCTCCCTGTAATGCTCTGCT		4_12479	TTGAGTCCTTTTGAACCCCA
12_11887	CGCTCTGTGCAGCCGCTCCAGT		6_14306	CCCACGTGCTCTCTCTCGCACA
11_7499	AGCGCCGCAGGAAAGATCCCTGA		5_12841	ATGCTTTCAAACTTTTCAGT
18_35689	TTCCCCCTCCCTAGCGGCCTCC		13_2557	TTTTCCTCTACTCTGGCTGGTGA
18_33902	TGCCTTCCACCTCTGCCCCCAGG		1_8080	CCTTGACTTTACTCAGCAGCCC
22_54485	CCAGGAGCTGCCGGCACAGGGC		6_14743	TTCCACTGTCTCTGCTGCTCAGG
11_9989	TCCGCCTCCTGTCCTCTGCCC		6_14906	AGCTTTTCTGTGAGCTCTTCCT
8_104447	CAATAAGTTTGTTTGGGTTTT		6_13996	ATGCTCCCAGCCTGATGCC
12_12986	TTGGACATGACTGGACTGACT		3_10912	TCCCTGCCCTCCAGGAGCTG
11_5643	TGCCTCTCCGCCACCTCCACC		7_16604	CAGAAAGCAAATGAGGAAAGTT
29_73270	TCAGCGTTGAGTCTCCCTCCT		2_9449	TAGCTCTGCCTTGTCTCCCCAGC
8_108220	AAAAAGTTCGTTTGGGTTTTCT		5_13312	TCTCCAGTGAGACAGTCTCTGG
4_85541	CTGTGGCCATTCCTGGTGAGT		7_15722	AACGGAAACAATCCAAAACTGT
23_56435	TCAGAAGGAAAGGTGAATGAGT		5_12782	TCCCTTGTGTCCTCCTCTCAGC
12_11048	AAACCCAGATGAACTTTTTGGC		11_898	CATGTCTGTGGGGGCTGCCAGA
6_98573	CACAGCTGCTGAGCCTGAGC		6_13760	TCCCCTGGGCTGGCCTGCCA
3_81987	TTAACCATTGGACTGCCCTGGA		7_16447	TGCCCCTTCTGTTTCTGTCC
3_80529	TTAGAGGCTGCAGGCAAGAGG		12_1939	TCCCTGTCCTCCCAGCTC
25_65075	CCTCAAGCCAGCTGCTCTGCT		1_6670	ATGGACTAACTGTGGTATTGGGA
17_31841	TCTGTGGACGGAGACCCCGCCT		8_17098	CTCCTGGGAAGACTGTGACC
6_98575	CACAGCTGCTGAGCCTGAGC		1_8003	TCTCCGTCTCTCGTCCTCCCT
2_74825	TCTGGGGCACATGCTGACTCCCT		5_12784	TCCCTTGTGTCCTCCTCTCAGC
28_70289	GTTCTCTAATGCTCTGCCGCA		9_17662	TCCTCTCTCTGAAGCCAGGGCT
6_98208	CTGGGTTGGCCAAAAAGTTTG		8_17097	CTCCTGGGAAGACTGTGACC
18_35993	TCTCCCTGCACTTGCCCTGCA		6_14713	ACAGGACCTGGCTCACTCC
22_53394	CAAATGAACTTTCTGGCCAACC		6_14777	TCTCAGGCCTCCACCTCCCACA
5_92063	ATGTCCGCGGGTTCCCTGTCCCA		8_17036	CCTCCAGGTGGTCTCCCTGCT
23_59154	TGGGCCCATCCGTCAGTCAGGT		6_14007	ATCCGGCTTCTGGAACTCGGGGT
25_65007	TCTGGCTCCTCTCCCCTCTTAG		7_15914	CTTGAGACTCTACCCCTGAAG
25_62216	CTGACTGAGCTCCCCGCCACAGG		9_17663	TCCTCTCTCTGAAGCCAGGGCT
7_99222	TGACCTCTGACCTTTGCCTCCC		6_14921	TGACTGGGTTCTGTCCCCCCA
7_99760	CAGGAGATGCCCCCTGCCTGCC		7_15578	TCATCCCTCTCCTCTTCCTCA
28_70884	TCTGTTGCCCGTCGTAGCTGG		3_10186	CTCCCTGCTCTTCGGCTCAGA
21_52562	TCTGTGGCTCCTCTGGTCCTCT		7_16653	CTTCCTGTCTCCTCCTTCCCAGT
13_17017	ACGGACTGAGGCTCCCCCACAGG		6_14260	TCATGACACCCCTTGCCCCCA
17_30638	CGGCTCCGTGACTCGTCCGTGGA		2_9468	ATCCCCATCTGGATCCCAGCTG
25_63878	TGGCCGGGGCCCCCATGTCCT		6_14489	TAGCTAGGGGCGAGGGGTCG
26_66732	CCGAGCCTGACAGATCACACA		4_11441	ACCCACGGTCCACCACTTTGCTG
6_98572	CACAGCTGCTGAGCCTGAGC		2_9409	CAGGGATCGAACCCGCAACCT
3_84719	ACCCTCGGCCTCATGTCTCCCA		4_12485	CATGCAACAAAAAGGACCTGGGT
6_98571	CACAGCTGCTGAGCCTGAGC		12_1065	CCTCCCTGGGAGCATCTCTGGG
9_109625	CTCCTCCCTTGACCTCAGTGCCT		12_1186	ACACTGGATGTCTCCCTCTAGA
21_49549	TTGTCCTACTTCTCAGCTGTCT		1_7898	CCACTGCCCATGCTCTTGGATG
25_65697	CTCCTTAGCCCGTTCCCTGAGC		18_6350	TCAGGCTCCGTCTCCTCCCA
13_15983	AAAAGTTCATTCAGGTTTTTCT		13_2491	CCCATCTCTAAGTCCTGTGGAT
4_89569	CACAGAGTCGGACACGACTGAAG		3_10829	TTCAGAGAACTGTAAACGCCT
X_113023	AAAAGTTCGTTTGGGTTTTCT		1_7839	TGAGCCTCTGAGTCCTGCT
7_103493	AAACTGGGCTGAACTTTTTGGC		13_3027	CCACTGTACTCCAGCCTGGGC
11_5642	TGCCTCTCCGCCACCTCCACC		5_12773	TCTGGGAGGGAAAGAAAGCCT
10_3288	CCAAGTCCTTCTGATCAAGGCC		1_7002	TGAGCCTCTGAGTCCTGCT
8_104626	CAAATGAACTTTCTGGCCAACC		13_2862	AAAGGTCTCCCACTTCATGACT
8_104586	ACTCTCTGTAACACACCCTCCCT		4_11422	CCTCACCACTTGTCCTTCACCCA
8_106529	AAAAAGTTCGTTTGGGTTTT		4_11773	GAGACAGGTGCTAAGAGCTCT
17_30855	CCTCAGCCGCCCCCCCTCACACA		3_10136	CCCAGAGGACTGGAAATGCCT
21_52823	TCACTGGGCATCCTCTGCT		4_11801	GAGACAGGTGCTAAGAGCTCT
X_112157	CATTGGAAAAGACCCTGATGC		4_12015	CCTCACCACTTGTCCTTCACCCA
1_44571	CCAGGGCAGCCTGTGGTAACAGT		2_9773	CCCTGGACTGAGCTGCCCC
25_64088	TCGGTCCCCTGCCCCCTCTGCCC		12_1224	TGAAAGGACGTAAAACAGGCCC
19_41653	AACTGTTAGGAGGCTTGGCTGC		6_14501	TTGCAGTGTGCTGAAACCTCGGC
26_66734	TCGAGCCTGACAGATCACACA		2_9042	TGCTCTGCAGTGCCCCACCTTGC
5_91177	TGGGGCCTTGGAATCTGTT		14_4019	CCTGCCCTGTCCCGGTCTCCG
12_11462	TCTCCTCTGACACTGAGCACCA		2_9226	GAGTGGGCTGCCGTGAGACC
1_45501	TCAGACACGACTGAGCGACT		17_5672	TTCTTTGCTCCTCCCAGCCCT
11_4741	ACACCAAGCTGTAGGTCTGAGC		2_8278	ACCCTGTCCTCGCTCTCCTAGA
25_62065	ACCGGGCCGCACGCCGGGCGCGT		4_11783	CGCTCTGTCCGGCGGACTCT
24_61828	ACAGAGGAGCTTTTGACATGAA		12_1796	AGGAGCAAAGCTCTGGCCCGGCG
6_98654	AGCCCTCACGTAGCCGGAAGCCT		1_6806	ACCACAGGGCAGAACCACG
25_63973	CTTGGCTGTAGATCCCTCCTCA		18_6411	CTTTTCACCTTCTCTGGCGCAG
22_53447	AAAAAAGTTTGTTTGGTTTTT		5_12666	ATCTTGCCCTCTCGCCCGCAGT
8_107444	TGAAAAGTTCGTTTGGGTTTTT		13_2929	TTCTTGGAGGCTGCCACCACA
17_28501	AATAAGTTCGTTTGGGTTTTT		13_2162	TCTCTCCCCCTCCGTCCCAGG
15_23121	AAAAAGTTCGTTTGGGTTTT		13_2210	CCTCGTCACCTCCCTGTGCCT
16_25921	AAAAGTTCGTTTGGGTTTTTCT		13_2216	CCTCGTCACCTCCCTGTGCCT
9_109691	AGTAGGGCAGGCCTGAAGCC		2_9540	TGCCTGCCCCTCCCTTCCCCA
5_92867	CTGAAAGAACTTTCTGGCCA		2_9457	TTCCACAACTGTCTCGAACCT
17_29272	CCATGGACTGTGGTGCCTGGCTC		6_14824	TGAGAACTCCAAGTGCACCGTT
2_77791	ACTTCCCTTCTGATCTAGTGGT		6_14822	TGAGAACTCCAAGTGCACCGTT
13_17032	GTGGACCACCAGTGAAGCCCT		9_17381	CCTCGGATTCATCCAGCCTTGG
12_11792	AATGGATTACTTCTGATTGCT		14_3280	TGGTGAGAAAGGCAGTTCA
28_71082	TTCGGCGCCACCACCCTGCGG		9_17378	TCGGGACCAGAAAACGCGTGAGC
21_51563	AAAAAGTTCATTCAGGTTTT		X_18973	TTGCATACACAGCCCGAGTTT
24_59905	TGCAGATTCCTGGGCTACA		7_16064	AAGCTGCCAGTTGATGAA
21_49828	AAACTGAATGAACATTTTGGCC		12_1228	TGAAAGGACGTAAAACAGGCCC
16_28146	CACTGCTTGGACCCGACTCTGA		13_2701	TGCTCTGCTCCCCTGGCCCAGG
10_3447	TGAACAAACTTTTTGGCCAACC		4_11600	CCCAGGGCACTCTGAGCCT
7_99215	TCTGCATCCGAGGACTCAACCC		7_16151	CCCAGTACAGAACTAGCACGTA
26_66736	TCGAGCCTGACAGATCACACA		1_6814	GTTTGTGCTGAGAACGATCTGAGA
27_68613	AAAAAGTTCGTTTGGGTTTTCT		3_10709	CCGGTCTGAACTCTCTTTCGG
15_22122	GCTCCTTATTTCACTTTCCTGG		7_15511	TTTGCATGTATGAGGCCCCGGGT
27_69178	AAAAGTTCGTTTCGGTTTTTC		7_15695	ATTGACAATTCCGACTCTGT
13_14092	CCCCTGTCCTCCAGGAGCG		2_8428	TTCCCCAGCGTCCCCCCCGGACC
11_5247	CACTCCAGTACTCTTGCCT		2_8320	TTGGTCTCTGTGCACCCCA
3_84814	AAAAAGGTCATTTGGGTTTTCT		6_14563	TCCGCCTGTGTCCTGCTCTAGG
25_62806	ACTCCCCATCTCCCTTCCAGC		7_15450	CCCAGTACAGAACTAGCACGTA
19_40749	CAGCTGCTTCCCCTGACACT		14_3300	CAGCCCCTTGTCCCCAACCCG
25_63685	TGTCCAATGAGATTTCAAACTGA		5_13442	TCCCGGGTTTCGGCACCA
12_13077	TGAACTTCTTGGCCAGCCCAGT		1_7463	TGAGTGAAATCTAATAGTCTGACA
20_49433	TCTGACTTCACCTGGGATT		3_10835	TTCAGCCCTCTCGGTCATCCT
1_44973	AACCTGAATGAACTTTTTGG		15_4632	TTTCTCTTCTGTTTCTCTCCCC
3_81638	TGTGAACACACAGAGAGAAGGCA		17_5917	CGCCGCTGGGCCGAAACTCC
18_36247	TGACTCTCTGTTCCTTGGCCCCCA		3_10159	ATGGGAACTCCGGGAAGATT
19_41547	TCTGCCTGGCTCTGTCCCCAGT		1_7706	TAGTCTCCCATTGTCAACAGTCT
X_111963	AAAAAGTTTGTTTGGGTTTT		17_5868	TCCTGTACTGAGCTGCCCCGAGG
10_2802	AAAAAAGTTTGTTGGGTTTTC		5_12658	ATGCGGAACCTGCGGATACG
14_18486	AAACCGGAATGAACTTTTTGGC		2_9237	TTTGTTGGCTCCTCTGAAGTGA
1_42965	AGGGAAATGGGTTGGATGCTGCT		7_16029	TCTAGCATCGAGCACCCGCCT
19_41813	AGTGTGGAATCTGGATATCTGAGA		11_633	CAAAGTGCTTACAGTGCAGGTAG
18_33654	CCAGCCTCATCCCTACCCTGCT		X_18525	CATGCCTTGAGTGTAGGACCG
26_66728	TCGAGCCTGACAGATCACACA		2_9510	AACATTCATTGTTGTCGGTGGGT
18_34323	TCACAGGGCGCTCTCTTCCAGG		17_5656	AATGATGCCCCTTAGAGTTGAG
28_71720	TCCTGTACTGTGCTGCCT		17_5658	AATGATGCCCCTTAGAGTTGAG
19_41563	TCCTGTTCTGAGCTGCCCA		8_17283	TCTGTGAACTAGAAACCTCTGG
15_21850	TCACTCAGTCATGTCTGACT		X_18576	CCGTCCTAAGGTTGTTGAGTT
6_96474	AAACACGAACAAACTTTTTGGC		12_1459	TAGCAGCACAGAAATATTGGC
12_13127	CCAGATCCTCTTGCATCCCCCACC		3_10117	GGGGAACTCCCAGACCAGCT
24_59610	CCAGGCCACCCACCCTGCCCACC		14_4307	TGGCACCAGCACTGGCGGTGG
2_75722	AACACAGATGAACTTTTTGGCC		15_4732	TCCCTGTCCTCCAGGAGCTC
14_18988	AAAGCTGAATGAACTTTTTGGC		3_10004	TCCCTGTCCTCCAGGAGCTC
3_82874	AGCAGCACTGTACAGGGCG		9_17395	CTCCTGGCTGGCTCGCCA
25_63394	TGAACTTCTTGGCCAGCCCAAT		3_11047	TGGCTCTGCGAGGTCGGCTCA
11_5382	AAAAACCCGAATGACCCTTTTG		7_16688	TTGCCCGAGAGCTTGGACCG
6_96528	GGAGTGGAACACGACTGAGCA		3_10870	ACCCTCATCCTGGTGTCCGGC
29_72330	TTTGCTTCCTTGGCTGTCTCC		5_13027	CCATTCCTTCGTCTGTGCACT
25_62091	TCTCCTGCTCTCCCACTCTGAG		17_5659	AATGATGCCCCTTAGAGTTGAG
5_92476	CCAGGGCCTCTGTCTGCAGG		17_5657	AATGATGCCCCTTAGAGTTGAG
19_40475	TGTTTTTCTCTCTTCCCATCTCAGA		7_15474	TGGATTGTTCTCCAACCTGGC
5_89950	CCCACGTGCCCTAAAGACTGTG		X_18536	ATGCACCTGGGCAAGGATTCAGAA
17_28605	TCAGACATGACTGAGTGACT		14_4368	CTTCCTATGCATATACTTCTT
24_60062	TTGGGAAGCACAGACACTAGGACT
19_38320	TTCCTCCCCTGGTCCTCCACAGA
7_99629	CAAAAGTTTGGTTGGGTTTTT
11_5843	AAAAAGTTTGTTTGGGTTTT
24_61537	AATGCATGTGGAGCCCTGGAGC
12_12114	CCCAGGCTCCTCTGTCCA
13_16133	AAGATGAGTGGTGGAAATCTGATC
24_61896	AATAAGTTCGTTTGGGTTTTT
19_39388	CATCTGTCAGAGGAGTCACTGT
10_2657	TGAGGGGCAGAGAGTGAGAA
18_35805	CCTGTCCTCTGGCCTCCTCCCCAGG
25_64743	AAACCTGAACAGGCTTTTTGGC
26_67357	CCCCATGGACTGTAGCCCA
18_36549	TGTCTCAGTTCAGCAGGAAG
2_75622	AGTGGGACATGACTGAGTGACT
11_5824	AAAAGTTCGTTCGGGTTTT
10_1693	TGAAAAGTTCCTTCGGGTTTTC
3_84293	AACACAGATGAACTTTTTGGCC
9_110687	AAACTGAATGAACATTTTGGCC
13_14153	TTTCCCTGGATTCTGCTCTGC
19_39628	ATTGGTGATCGTTCTTCTCTTCCT
5_90844	GTCAGTAGGATCAAAAGACTA
3_84594	TCGAGGAGCTCCCAGTCTCG
X_113489	CAAAAAGGTTTGTTTGGGTTTT
26_66159	TATGGACTGTGTAATCCA
3_84403	AAGGACCCAAACGAACTTTCT
27_68400	AAAACCTCAACGAACTCTTTGG
19_41408	ACAGGGGATGGTCTGGGCTGG
2_75511	AAAAACCCAAACAAACTTTCTGG
29_73422	TTGGCCAAAAAGTTCGTTCGGGG
7_101544	CATGGGATTTTCCAGGCAAGAGTAC
14_19049	AAGAGTTTGTTCGGGTTTTTCT
20_48533	TCTCCTCTGAAAAAGCCTCT
9_109278	CATGGGATTTTCCAGGCAAGAGTAC
2_75794	ATAGCTGTACTTTCTCCTTTT
6_96557	CAAATGAACTTTTTGGCCACC
29_74323	CTGCTCCTGGCACTCCTTCT
6_96159	CAAAAAGTTCGTCCAGATTTTT
14_19332	CTTCCAGTTAATAGCTCTGTTA
21_50326	TGAACAAACTTTTTGGCCAACC
17_31469	AAACCCAGATGAACTTTTTGGC
17_29402	CGACCCCATGGACTGTAGCCC
6_96868	CCATGGACTGTAGCCCACCA
25_65133	CGTATGAGGAACTGCTCTC
6_96574	AAAACCTGAACAAACTTTTTGG
16_25814	TCGCTCAGTTGTGTCCGACT
12_11268	CAGAGCTCCAGGCATTCCCA
19_40383	TCTCTGTCTTCCGCAATCCAGG
21_50098	TCTGGTCCAGTGTGCCCGCAGTCT
3_84161	CACCACAGTTCAAAAGCAT
1_44469	CCCCATGGACTGTAGTCCA
11_6216	AGGGAGAGAACGTAATCTGAGTGGT
19_39613	AGGGAGAGAACGTAATCTGAGTGGT
25_63048	AACCTGAATGAACTTTTTGGCC
19_40234	TGGTCAAAAAATTCGTTCGGGT
17_28926	AAAAACCGGAATGAATTTTTTGA
13_13279	AAAAAGTTTGGTTGGGTTTTCT
X_115221	AAACACGAACAAACTTTTTGGC
18_33246	AAAAAGTTCGTTTGGGTTTT
3_83443	TCACTCATTCGTGTCTGACT
18_35487	CTGAAAGAACCTTCTGGCCAAT
18_35800	TCCCTGTCCTCCGGGAGCTA
8_104676	CATGGGGTCGCAAAGAGT
23_56694	TGACAGTCCTCTGCCCCCACAGG
8_105626	CCTTTGGTTTGGACTTAGGG
18_33742	TCAGGCAGCTAGAGCCGGCGCC
3_84235	TGGCCAAAAAGTTTGTTCAGGT
21_50096	TCTGGTCCAGTGTGCCCGCAGTCT
29_72956	CTTCCTGGGCTCCCCCTCCCA
9_110418	AACCCCCTTACTTCTGTTTAAGC
22_54607	TGACGAAACCACCACTCTCCCT
8_105911	CCTGGGTTGCCTGCTTTGACTG
19_36926	TCAGGCTAGGGCTTCCTTGGTG
1_46378	AAACCCGAACAAACTTTGTGG
27_68938	AAAACTGGAACGAACTTT
22_53970	CTGGGTGCTGTGAATTTTGGAG
11_4936	TCCATTCCTCCCTTCTCCGCAGC
14_18292	TCAAAAGCGAGGCCTGGGCATC
22_54976	CCCTATGGACTGTAGTCCA
X_111876	AAAACCTGAATGAATTTTTTGA
16_26033	AAAAAGTTTGTTTGGGTTTT
10_2358	ACCGCCTTTGTGTTGCCCATTCACT
6_96502	AAAAAGTTCGTTTGGGTTTT

## Sheet: Table S10
Gene_family	Bat_1	Bat_2	Bat_3	Bat_4	Bat_5	Bat_6	Pig_1	Pig_2	Pig_3	Cattle_1	Cattle_2	Cattle_3	Human_1	Human_2	Human_3	Human_4	Human_5	Human_6
mir-30	142669	184711	174749	512171	407974	433573	152924	59666	202543	4466	7198	10356	6146	15942	11842	13141	3351	6005
mir-146	87635	117197	105610	192781	25175	34035	13847	6473	22768	1126	772	1963	573	1538	1314	1112	292	551
mir-182	18	18	32	66	27	54	25088	6006	14593	25	30	17	34900	35190	27058	98733	17055	96837
mir-500	239	231	186	492	455	395	1446	432	1157	423	760	868	261	472	324	694	118	395
mir-21	11718	16386	12371	35561	56865	41701	1483	1187	1761	2706	5118	7864	364	1818	782	616	68	265
mir-181	83304	112940	154175	433243	319726	358802	152525	45922	132362	258377	283703	357410	44215	83873	57274	53715	38377	10461
mir-103	19571	26282	20346	57795	80812	62869	17969	11555	16943	12650	29763	13945	11548	25994	10852	19103	9739	16419
mir-28	39370	51802	38111	109521	116697	87497	40200	23840	47463	33441	24065	49196	2714	5899	4119	5614	635	3610
mir-378	1237	1299	1609	3989	6040	4779	2298	604	2966	3260	4662	6086	524	1311	596	1417	389	237
mir-486	15214618	30257928	20405551	67007646	20001908	19539827	38301632	9076918	38496594	24531220	32892783	31639861	18009039	16647540	22182184	32616791	29112261	28338315
mir-155	8058	9061	9557	21857	6763	6654	415	340	558	95	215	306	26	67	44	39	53	14
mir-192	9453	12668	9029	26027	24019	14594	70322	12728	70754	12208	21054	20187	4209	14688	12907	12993	5051	20038
mir-186	193607	248813	158616	438352	403952	317435	673347	160600	1021883	96687	80584	129622	1570	2388	2764	6723	1721	2443
mir-130	67	95	70	185	495	300	919	308	1002	1957	1442	1743	1131	1357	1176	766	635	204
mir-24	2957	3975	36	67	3395	3990	16615	1705	27878	4590	4750	4946	32	262	182	120	50	63
mir-16	1918634	2652676	1743943	5014321	6564289	6555679	59946	52430	45138	8635	16464	25009	32948	110065	74921	34294	12041	11022
mir-92	734504	839181	843598	1815654	2523950	2134495	4657360	1278336	4235040	896699	1285777	1025798	529656	994626	642317	755536	651666	1458750
mir-26	240265	296993	296156	504622	275570	193346	45007	19515	48875	43938	83445	151140	11518	36262	17871	10539	4107	4756
mir-10	31820	44733	61620	178859	38772	53564	102477	39083	99957	2877	4004	4618	134	209	809	674	98	1212
mir-15	34189	47660	35301	100854	374999	345595	13977	13560	16219	5680	4654	9645	2723	6698	3872	1924	815	2784
mir-101	43615	39469	45026	189638	301840	185703	81	119	101	4272	7351	12936	628	3881	990	972	173	1663
mir-148	11985	18055	16363	50087	20592	27667	35683	22412	56943	11745	17734	16615	613	3066	1150	1206	362	3182
mir-532	319	323	351	1016	1859	1594	807	332	947	255	505	635	530	1255	709	627	190	619
mir-340	295	392	275	694	901	477	270	198	292	38	127	123	12	61	13	53	7	29
mir-221	134	152	107	271	295	243	1160	1054	1458	6402	4846	10213	195	407	157	374	92	125
mir-125	60	79	67	225	384	422	5433	1701	7836	8477	4871	7685	450	2460	281	609	196	231
mir-150	10645	12714	10784	30638	28977	25786	46831	14157	74086	18369	17034	25100	857	308	2001	1835	2077	1954
mir-660	184	274	212	637	871	886	105	42	118	721	1639	1830	51	231	106	57	17	216
mir-185	1910	2612	1634	4604	3224	3362	6593	3301	9296	5618	5499	6455	124	332	399	939	159	649
mir-199	176	284	250	732	753	904	3	5	6	14788	11862	20532	72	127	39	6	12	33
mir-142	89614	112990	119723	349416	349266	379970	513950	229714	455618	47998	61506	83203	10393	18691	19443	18453	8163	14431
mir-27	12491	14649	12524	29512	86654	62055	121494	4252	110154	56644	45991	34912	624	1844	761	758	162	141
mir-671	8	13	11	33	38	31	427	68	420	37	53	52	43	36	15	21	51	41
mir-363	59	63	56	167	121	97	1284	698	960	37	100	113	5654	11161	5911	7593	3392	2527
mir-143	43378	59403	38873	111842	37456	24798	245	68	230	195	256	318	230	520	160	282	113	203
mir-128	6945	9722	4527	13619	24820	17824	57160	12369	63152	6701	7514	6918	404	1041	757	825	328	992
mir-222	94	128	53	150	372	149	1121	525	1404	1254	861	1363	43	78	45	52	25	52

[truncated: 1 more sheets: Table S11]
